# Supplementary material for: Transcriptional profiling of Arabidopsis heat shock proteins and transcription factors reveals extensive overlap between heat and non-heat stress response pathways
Source: BMC Genomics. 2007 May 22;8:125. doi: 10.1186/1471-2164-8-125 (PMC1887538; doi:10.1186/1471-2164-8-125)
Supplement: Additional File 1 — Differential expression, heatmaps, raw signal intensities. This file contains summary results from differential expression analyses, heatmaps of clustering solutions, and raw signal intensities of Hsf and Hsp genes (present/absent calls). [file 1471-2164-8-125-S1.xls]

## Sheet: Sheet1
CONTENTS - CLICK ON SECTION BELOW
(1) HEAT SHOCK TRANSCRIPTION FACTORS
(1A) EXPRESSION RESPONSE PROFILES
(1B) DIFFERENTIAL EXPRESSION ANALYSIS
(1C) CLUSTER ANALYSES
(2) HSP20 PROTEINS
(2A) EXPRESSION RESPONSE PROFILES
(2B) DIFFERENTIAL EXPRESSION ANALYSIS
(2C) CLUSTER ANALYSES
(3) HSP70 PROTEINS
(3A) EXPRESSION RESPONSE PROFILES
(3B) DIFFERENTIAL EXPRESSION ANALYSIS
(3C) CLUSTER ANALYSES
(4) HSP90 PROTEINS
(4A) EXPRESSION RESPONSE PROFILES
(4B) DIFFERENTIAL EXPRESSION ANALYSIS
(4C) CLUSTER ANALYSES
(5) HSP100 PROTEINS
(5A) EXPRESSION RESPONSE PROFILES
(5B) DIFFERENTIAL EXPRESSION ANALYSIS
(5C) CLUSTER ANALYSES
(6) RAW SIGNAL INTENSITIES (PRESENT/ABSENT CALLS)
Contact: William R. Swindell [swindel5@msu.edu], last updated 3/16/2007
[RETURN TO CONTENTS]
(1) HEAT SHOCK TRANSCRIPTION FACTORS
(1A) EXPRESSION RESPONSE PROFILES
Gene expression response profiles of heat shock transcription factors (Hsf). The array of plots on the left displays Hsf expression response profiles in root tissue (identical to Figure 1 of published paper), while the array of plots on the right displays Hsf expression response profiles in shoot tissue (identical to Figure 2 of published paper). Letters in the upper left corner indicate (A) cold…
[RETURN TO CONTENTS]
(1B) DIFFERENTIAL EXPRESSION ANALYSIS
Values listed in the table below represent the number of time points for which a gene was differentially expressed (P < 0.05) with respect to each tissue-stress combination. For pathogen stress, 3 time points were considered. For all other stress treatments, 6 time points were considered for each tissue type and stress treatment. Differential expression was determined using the Limma linear model…
Abbreviations: cd = cold stress, os = osmotic stress, ss = salt stress, ds = drought stress, gs = genotoxic stress, oxs = oxidative stress, uv = ultraviolet light stress, ws = wounding stress, hs = heat stress, ps = pathogen stress
Abbreviations: R = root tissue, S = shoot tissue, L = leaves
Abbreivations: sum = total number of significant contrasts among all stress treatments and tissue types
Abbreviations: d is the average proportion of time points at which a gene was differentially expressed among all 19 treatment-tissue combinations
Name	Agi Code	Organ	cd	os	ss	ds	gs	oxs	uv	ws	hs	ps	d
HsfA9	At5g54070	R	0	0	0	0	0	0	0	0	0	X	0.0175439
		S	1	0	0	1	0	0	0	0	0	X
		L	X	X	X	X	X	X	X	X	X	0
HsfA5	At4g13980	R	2	0	2	0	0	0	0	0	0	X	0.0614035
		S	2	0	0	0	0	0	1	0	0	X
		L	X	X	X	X	X	X	X	X	X	0
HsfA1a	At4g17750	R	0	0	3	0	0	0	0	0	1	X	0.0701754
		S	0	0	0	1	0	0	1	1	1	X
		L	X	X	X	X	X	X	X	X	X	0
HsfA7b	At3g63350	R	0	1	4	0	0	0	0	0	3	X	0.0877193
		S	0	0	0	0	0	0	0	0	2	X
		L	X	X	X	X	X	X	X	X	X	0
HsfA7a	At3g51910	R	2	1	1	0	0	0	0	0	4	X	0.122807
		S	0	1	0	1	0	0	1	0	3	X
		L	X	X	X	X	X	X	X	X	X	0
HsfA6a	At5g43840	R	0	4	1	1	0	0	0	0	1	X	0.149123
		S	1	4	4	0	0	0	1	0	0	X
		L	X	X	X	X	X	X	X	X	X	0
HsfA1b	At5g16820	R	0	2	1	1	1	0	0	0	0	X	0.166667
		S	3	3	0	0	0	0	2	1	3	X
		L	X	X	X	X	X	X	X	X	X	1
HsfB3	At2g41690	R	1	3	5	1	2	0	2	2	2	X	0.184211
		S	1	0	0	0	0	0	0	1	1	X
		L	X	X	X	X	X	X	X	X	X	0
HsfA4c	At5g45710	R	1	0	2	0	0	0	0	0	1	X	0.192982
		S	2	4	2	1	1	0	3	1	4	X
		L	X	X	X	X	X	X	X	X	X	0
HsfA1d	At1g32330	R	3	4	1	0	0	0	0	0	2	X	0.201754
		S	3	2	0	0	0	2	3	1	2	X
		L	X	X	X	X	X	X	X	X	X	0
HsfA2	At2g26150	R	3	3	3	0	0	0	2	1	5	X	0.22807
		S	1	1	1	0	0	0	2	1	3	X
		L	X	X	X	X	X	X	X	X	X	0
HsfB4	At1g46264	R	2	0	3	0	1	0	1	0	4	X	0.22807
		S	2	3	1	0	0	0	4	1	4	X
		L	X	X	X	X	X	X	X	X	X	0
HsfA1e	At3g02990	R	3	6	5	1	0	0	1	0	2	X	0.236842
		S	2	3	1	0	0	0	1	0	2	X
		L	X	X	X	X	X	X	X	X	X	0
HsfA3	At5g03720	R	3	4	4	1	1	0	1	1	3	X	0.27193
		S	1	1	2	0	0	0	2	0	3	X
		L	X	X	X	X	X	X	X	X	X	2
HsfA6b	At3g22830	R	4	6	6	2	0	0	0	1	2	X	0.307018
		S	3	3	3	0	0	0	3	0	0	X
		L	X	X	X	X	X	X	X	X	X	1
HsfB2b	At4g11660	R	1	5	5	1	1	0	0	1	4	X	0.315789
		S	2	3	2	2	0	0	4	1	4	X
		L	X	X	X	X	X	X	X	X	X	0
HsfA4a	At4g18880	R	4	3	5	2	1	0	3	0	3	X	0.350877
		S	4	5	1	1	1	0	5	0	0	X
		L	X	X	X	X	X	X	X	X	X	1
HsfA8	At1g67970	R	3	5	5	1	5	0	3	1	1	X	0.394737
		S	4	4	0	2	2	0	6	3	0	X
		L	X	X	X	X	X	X	X	X	X	0
HsfB2a	At5g62020	R	2	6	5	2	0	0	2	0	5	X	0.438596
		S	5	4	4	2	0	0	4	1	4	X
		L	X	X	X	X	X	X	X	X	X	2
HsfB1	At4g36990	R	1	5	5	2	1	0	3	1	4	X	0.447368
		S	0	4	4	1	0	0	6	5	3	X
		L	X	X	X	X	X	X	X	X	X	3
HsfC1	At3g24520	R	6	4	5	1	2	0	2	1	4	X	0.45614
		S	5	5	5	2	0	0	3	4	1	X
		L	X	X	X	X	X	X	X	X	X	1
[RETURN TO CONTENTS]
(1C) CLUSTER ANALYSES
STRESS RESPONSE: Heat map corresponding to the HOPACH clustering of the Hsf gene family. Hsf genes were clustered with respect to their expression response (log2 fold-change, M) under 111 treatment-tissue-time combinations (see Methods of published paper). The Euclidean distance metric was used as a measure of similarity among expression response vectors. Genes corresponding to each row are liste…
DEVELOPMENTAL SERIES: Heat map corresponding to the HOPACH clustering of the Hsf gene family based upon the 79 developmental series conditions of Schmid et al. (2005) [Nature Genetics 37: 501-506]. Hsf genes were clustered with respect to their expression profile across all developmental conditions, with the cosine angle similarity metric. Red areas represent high expression levels (above a gene'…
[RETURN TO CONTENTS]
(2) HSP20 PROTEINS
(2A) EXPRESSION RESPONSE PROFILES
Gene expression response profiles of the Hsp20 protein family. The array of plots on the left displays Hsp20 expression response profiles in root organs (identical to Figure 3 of published paper), while the array of plots on the right displays Hsp20 expression response profiles in shoot organs (identical to Figure 4 of published paper). Letters in the upper left corner indicate (A) cold, (B) osmo…
[RETURN TO CONTENTS]
(2B) DIFFERENTIAL EXPRESSION ANALYSIS
Values listed in the table below represent the number of time points for which a gene was differentially expressed (P < 0.05) with respect to each tissue-stress combination. For pathogen stress, 3 time points were considered. For all other stress treatments, 6 time points were considered for each tissue type and stress treatment. Differential expression was determined using the Limma linear model…
Abbreviations: cd = cold stress, os = osmotic stress, ss = salt stress, ds = drought stress, gs = genotoxic stress, oxs = oxidative stress, uv = ultraviolet light stress, ws = wounding stress, hs = heat stress, ps = pathogen stress
Abbreviations: R = root tissue, S = shoot tissue, L = leaves
Abbreivations: sum = total number of significant contrasts among all stress treatments and tissue types
Abbreviations: d is the average proportion of time points at which a gene was differentially expressed among all 19 treatment-tissue combinations
Name	Agi Code	Organ	cd	os	ss	ds	gs	oxs	uv	ws	hs	ps
AtHsp14.2-P(r)	At5g47600	R	1	3	4	0	1	0	0	0	0	X	0.0964912
		S	0	0	1	0	0	0	0	0	1	X
		L	X	X	X	X	X	X	X	X	X	0
AtHsp25.4-P	At4g27670	R	2	2	1	0	0	0	2	1	3	X	0.166667
		S	0	2	1	0	0	0	1	0	4	X
		L	X	X	X	X	X	X	X	X	X	0
AtHsp17.6-CII	At5g12020	R	2	2	2	0	0	0	2	1	4	X	0.184211
		S	0	2	1	0	0	0	1	1	3	X
		L	X	X	X	X	X	X	X	X	X	0
AtHsp23.6-M	At4g25200	R	2	2	2	0	0	0	2	1	4	X	0.184211
		S	0	0	0	0	0	0	4	0	4	X
		L	X	X	X	X	X	X	X	X	X	0
AtHsp22.0-ER	At4g10250	R	2	3	2	0	0	0	2	1	4	X	0.192982
		S	0	2	2	0	0	0	0	0	4	X
		L	X	X	X	X	X	X	X	X	X	0
AtHsp23.5-M	At5g51440	R	3	0	3	0	0	0	1	1	4	X	0.192982
		S	0	0	0	0	0	0	3	0	3	X
		L	X	X	X	X	X	X	X	X	X	2
AtHsp17.6B-Cl	At2g29500	R	2	2	2	0	0	0	1	1	5	X	0.201754
		S	0	1	0	0	0	0	3	2	4	X
		L	X	X	X	X	X	X	X	X	X	0
AtHsp17.7-CII	At5g12030	R	3	2	2	0	0	0	2	1	3	X	0.219298
		S	0	2	1	0	0	0	2	0	3	X
		L	X	X	X	X	X	X	X	X	X	2
AtHsp21.7-Cl(r)	At5g54660	R	3	3	1	2	0	1	0	0	2	X	0.219298
		S	2	0	2	0	0	0	1	1	1	X
		L	X	X	X	X	X	X	X	X	X	3
AtHsp26.5-P(r)	At1g52560	R	3	3	3	0	0	0	2	1	5	X	0.219298
		S	0	2	2	0	0	0	0	1	3	X
		L	X	X	X	X	X	X	X	X	X	0
AtHsp17.6A-Cl	At1g59860	R	3	2	2	0	0	0	2	1	5	X	0.22807
		S	0	2	1	0	0	0	2	1	3	X
		L	X	X	X	X	X	X	X	X	X	1
AtHsp18.1-Cl	At5g59720	R	2	3	2	0	0	0	3	1	5	X	0.236842
		S	1	2	1	0	0	0	2	0	5	X
		L	X	X	X	X	X	X	X	X	X	0
AtHsp17.6C-Cl	At1g53540	R	2	2	2	0	0	0	2	1	4	X	0.254386
		S	0	2	1	1	0	0	1	3	4	X
		L	X	X	X	X	X	X	X	X	X	2
AtHsp17.4-Cl	At3g46230	R	2	3	2	0	0	0	2	1	5	X	0.263158
		S	0	2	1	1	0	0	4	3	4	X
		L	X	X	X	X	X	X	X	X	X	0
AtHsp15.7-Cl(r)	At5g37670	R	2	3	2	0	0	0	1	1	5	X	0.263158
		S	2	3	1	0	0	0	3	0	5	X
		L	X	X	X	X	X	X	X	X	X	1
AtHsp17.4-CIII	At1g54050	R	4	2	2	0	0	0	2	1	5	X	0.307018
		S	4	1	3	3	0	0	0	1	5	X
		L	X	X	X	X	X	X	X	X	X	1
AtHsp15.4-Cl(r)	At4g21870	R	1	3	4	0	2	0	1	0	2	X	0.315789
		S	1	5	4	3	0	0	3	1	2	X
		L	X	X	X	X	X	X	X	X	X	2
AtHsp18.5-Cl(r)	At2g19310	R	2	4	2	1	2	0	4	2	5	X	0.324561
		S	4	1	1	0	1	0	4	1	3	X
		L	X	X	X	X	X	X	X	X	X	0
[RETURN TO CONTENTS]
(2C) CLUSTER ANALYSES
STRESS RESPONSE: Heat map corresponding to the HOPACH clustering of the Hsp20 gene family. Hsp20 genes were clustered with respect to their expression response (log2 fold-change, M) under 111 treatment-tissue-time combinations (see Methods of published paper). The Euclidean distance metric was used as a measure of similarity among expression response vectors. Genes corresponding to each row are l…
DEVELOPMENTAL SERIES: Heat map corresponding to the HOPACH clustering of the Hsp20 gene family based upon the 79 developmental series conditions of Schmid et al. (2005) [Nature Genetics 37: 501-506]. Hsp20 genes were clustered with respect to their expression profile across all developmental conditions, with the cosine angle similarity metric. Red areas represent high expression levels (above a g…
[RETURN TO CONTENTS]
(3) HSP70 PROTEINS
(3A) EXPRESSION RESPONSE PROFILES
Gene expression response profiles of the Hsp70 protein family. The array of plots on the left displays Hsp70 expression response profiles in root organs, while the array of plots on the right displays Hsp70 expression response profiles in shoot organs. Letters in the upper left corner indicate (A) cold, (B) osmotic, (C) salt, (D) drought, (E) genotoxic, (F) oxidative, (G) ultraviolet-B light, (H)…
[RETURN TO CONTENTS]
(3B) DIFFERENTIAL EXPRESSION ANALYSIS
Values listed in the table below represent the number of time points for which a gene was differentially expressed (P < 0.05) with respect to each tissue-stress combination. For pathogen stress, 3 time points were considered. For all other stress treatments, 6 time points were considered for each tissue type and stress treatment. Differential expression was determined using the Limma linear model…
Abbreviations: cd = cold stress, os = osmotic stress, ss = salt stress, ds = drought stress, gs = genotoxic stress, oxs = oxidative stress, uv = ultraviolet light stress, ws = wounding stress, hs = heat stress, ps = pathogen stress
Abbreviations: R = root tissue, S = shoot tissue, L = leaves
Abbreivations: sum = total number of significant contrasts among all stress treatments and tissue types
Abbreviations: d is the average proportion of time points at which a gene was differentially expressed among all 19 treatment-tissue combinations
Name	Agi Code	Organ	cd	os	ss	ds	gs	oxs	uv	ws	hs	ps
AtHsp70-15	At1g79920	R	1	1	1	0	0	0	2	0	4	X	0.201754
		S	1	1	1	1	0	1	2	0	3	X
		L	X	X	X	X	X	X	X	X	X	2
AtHsp70-5	At1g16030	R	2	3	2	0	0	0	2	1	3	X	0.210526
		S	0	2	1	2	0	0	0	2	2	X
		L	X	X	X	X	X	X	X	X	X	1
AtHsp70-8	At2g32120	R	2	3	2	0	0	0	1	1	6	X	0.219298
		S	0	2	1	0	0	0	1	1	5	X
		L	X	X	X	X	X	X	X	X	X	0
AtHsp70-6	At4g24280	R	2	0	0	0	0	0	1	0	3	X	0.22807
		S	2	3	4	2	0	1	3	1	2	X
		L	X	X	X	X	X	X	X	X	X	1
AtHsp70-17	At4g16660	R	2	2	3	0	1	0	1	0	2	X	0.22807
		S	2	0	0	1	0	0	4	1	3	X
		L	X	X	X	X	X	X	X	X	X	2
AtHsp70-9	At4g37910	R	2	3	1	0	2	0	1	1	1	X	0.254386
		S	1	2	1	2	0	0	4	0	2	X
		L	X	X	X	X	X	X	X	X	X	3
AtHsp70-1	At5g02500	R	1	4	3	0	0	0	0	0	2	X	0.27193
		S	3	3	1	1	0	0	2	2	5	X
		L	X	X	X	X	X	X	X	X	X	2
AtHsp70-10	At5g09590	R	1	0	0	0	0	0	1	0	3	X	0.280702
		S	5	3	2	3	0	1	5	0	4	X
		L	X	X	X	X	X	X	X	X	X	2
AtHsp70-11	At5g13820	R	2	5	5	0	0	0	1	0	4	X	0.333333
		S	2	4	4	0	0	0	4	0	3	X
		L	X	X	X	X	X	X	X	X	X	2
AtHsp70-7	At5g49910	R	1	2	4	0	2	0	1	1	6	X	0.350877
		S	4	3	4	2	2	0	3	0	5	X
		L	X	X	X	X	X	X	X	X	X	0
AtHsp70-3	At3g09440	R	1	3	2	2	2	0	1	0	6	X	0.368421
		S	4	2	1	2	0	1	4	1	6	X
		L	X	X	X	X	X	X	X	X	X	2
AtHsp70-2	At5g02490	R	1	3	3	2	2	0	2	1	6	X	0.385965
		S	3	2	1	0	0	0	5	2	5	X
		L	X	X	X	X	X	X	X	X	X	3
AtHsp70-4	At3g12580	R	4	4	4	2	2	0	1	0	4	X	0.438596
		S	4	4	3	2	0	0	4	3	3	X
		L	X	X	X	X	X	X	X	X	X	3
[RETURN TO CONTENTS]
(3C) CLUSTER ANALYSES
STRESS RESPONSE: Heat map corresponding to the HOPACH clustering of the Hsp70 gene family. Hsp70 genes were clustered with respect to their expression response (log2 fold-change, M) under 111 treatment-tissue-time combinations (see Methods of published paper). The Euclidean distance metric was used as a measure of similarity among expression response vectors. Genes corresponding to each row are l…
DEVELOPMENTAL SERIES: Heat map corresponding to the HOPACH clustering of the Hsp70 gene family based upon the 79 developmental series conditions of Schmid et al. (2005) [Nature Genetics 37: 501-506]. Hsp70 genes were clustered with respect to their expression profile across all developmental conditions, with the cosine angle similarity metric. Red areas represent high expression levels (above a g…
[RETURN TO CONTENTS]
(4) HSP90 PROTEINS
(4A) EXPRESSION RESPONSE PROFILES
Gene expression response profiles of the Hsp90 protein family. The array of plots on the left displays Hsp90 expression response profiles in root organs, while the array of plots on the right displays Hsp90 expression response profiles in shoot organs. Letters in the upper left corner indicate (A) cold, (B) osmotic, (C) salt, (D) drought, (E) genotoxic, (F) oxidative, (G) ultraviolet-B light, (H)…
[RETURN TO CONTENTS]
(4B) DIFFERENTIAL EXPRESSION ANALYSIS
Values listed in the table below represent the number of time points for which a gene was differentially expressed (P < 0.05) with respect to each tissue-stress combination. For pathogen stress, 3 time points were considered. For all other stress treatments, 6 time points were considered for each tissue type and stress treatment. Differential expression was determined using the Limma linear model…
Abbreviations: cd = cold stress, os = osmotic stress, ss = salt stress, ds = drought stress, gs = genotoxic stress, oxs = oxidative stress, uv = ultraviolet light stress, ws = wounding stress, hs = heat stress, ps = pathogen stress
Abbreviations: R = root tissue, S = shoot tissue, L = leaves
Abbreivations: sum = total number of significant contrasts among all stress treatments and tissue types
Abbreviations: d is the average proportion of time points at which a gene was differentially expressed among all 19 treatment-tissue combinations
Name	Agi Code	Organ	cd	os	ss	ds	gs	oxs	uv	ws	hs	ps	d
AtHsp90-6	At3g07770	R	2	4	4	0	2	0	1	2	2	X	0.280702
		S	0	4	2	0	0	0	3	1	3	X
		L	X	X	X	X	X	X	X	X	X	1
AtHsp90-4	At5g56000	R	1	3	1	0	0	0	1	0	5	X	0.298246
		S	4	3	2	0	0	1	2	1	6	X
		L	X	X	X	X	X	X	X	X	X	2
AtHsp90-5	At2g04030	R	2	4	4	0	2	0	0	0	5	X	0.307018
		S	4	3	2	2	0	0	2	1	4	X
		L	X	X	X	X	X	X	X	X	X	0
AtHsp90-7	At4g24190	R	2	5	4	2	1	0	1	1	3	X	0.315789
		S	3	0	0	1	0	0	5	3	1	X
		L	X	X	X	X	X	X	X	X	X	2
AtHsp90-1	At5g52640	R	3	2	1	2	1	0	0	1	5	X	0.333333
		S	2	3	2	1	0	0	3	3	3	X
		L	X	X	X	X	X	X	X	X	X	3
AtHsp90-2	At5g56030	R	1	4	1	0	2	0	0	1	6	X	0.342105
		S	4	3	1	1	0	0	2	3	6	X
		L	X	X	X	X	X	X	X	X	X	2
[RETURN TO CONTENTS]
(4C) CLUSTER ANALYSES
STRESS RESPONSE: Heat map corresponding to the HOPACH clustering of the Hsp90 gene family. Hsp90 genes were clustered with respect to their expression response (log2 fold-change, M) under 111 treatment-tissue-time combinations (see Methods of published paper). The Euclidean distance metric was used as a measure of similarity among expression response vectors. Genes corresponding to each row are l…
DEVELOPMENTAL SERIES: Heat map corresponding to the HOPACH clustering of the Hsf gene family based upon the 79 developmental series conditions of Schmid et al. (2005) [Nature Genetics 37: 501-506]. Hsf genes were clustered with respect to their expression profile across all developmental conditions, with the cosine angle similarity metric. Red areas represent high expression levels (above a gene'…
[RETURN TO CONTENTS]
(5) HSP100 PROTEINS
(5A) EXPRESSION RESPONSE PROFILES
Gene expression response profiles of the Hsp100 protein family. The array of plots on the left displays Hsp100 expression response profiles in root organs, while the array of plots on the right displays Hsp100 expression response profiles in shoot organs. Letters in the upper left corner indicate (A) cold, (B) osmotic, (C) salt, (D) drought, (E) genotoxic, (F) oxidative, (G) ultraviolet-B light, …
[RETURN TO CONTENTS]
(5B) DIFFERENTIAL EXPRESSION ANALYSIS
Values listed in the table below represent the number of time points for which a gene was differentially expressed (P < 0.05) with respect to each tissue-stress combination. For pathogen stress, 3 time points were considered. For all other stress treatments, 6 time points were considered for each tissue type and stress treatment. Differential expression was determined using the Limma linear model…
Abbreviations: cd = cold stress, os = osmotic stress, ss = salt stress, ds = drought stress, gs = genotoxic stress, oxs = oxidative stress, uv = ultraviolet light stress, ws = wounding stress, hs = heat stress, ps = pathogen stress
Abbreviations: R = root tissue, S = shoot tissue, L = leaves
Abbreivations: sum = total number of significant contrasts among all stress treatments and tissue types
Abbreviations: d is the average proportion of time points at which a gene was differentially expressed among all 19 treatment-tissue combinations
Name	Agi Code	Organ	cd	os	ss	ds	gs	oxs	uv	ws	hs	ps	d
AtHsp100-2	At4g14670	R	0	0	0	0	0	0	0	0	1	X	0.00877193
		S	0	0	0	0	0	0	0	0	0	X
		L	X	X	X	X	X	X	X	X	X	0
AtHsp100-5	At5g50920	R	0	3	0	0	1	0	2	0	1	X	0.140351
		S	1	0	0	1	0	1	2	0	2	X
		L	X	X	X	X	X	X	X	X	X	1
AtHsp100-1	At1g74310	R	1	3	3	1	0	0	1	1	4	X	0.22807
		S	2	2	1	0	0	1	2	1	3	X
		L	X	X	X	X	X	X	X	X	X	0
AtHsp100-8	At5g57710	R	2	2	5	2	0	0	0	0	2	X	0.245614
		S	2	0	1	2	1	1	2	1	3	X
		L	X	X	X	X	X	X	X	X	X	1
AtHsp100-4	At2g25140	R	2	1	2	0	0	0	0	1	5	X	0.254386
		S	0	2	1	0	1	0	4	0	6	X
		L	X	X	X	X	X	X	X	X	X	2
AtHsp100-3	At5g15450	R	1	3	3	0	0	0	1	1	5	X	0.315789
		S	5	4	4	2	0	0	1	1	3	X
		L	X	X	X	X	X	X	X	X	X	1
AtHsp100-7	At5g51070	R	1	4	4	2	4	1	1	2	3	X	0.368421
		S	0	4	3	1	2	0	2	2	0	X
		L	X	X	X	X	X	X	X	X	X	3
[RETURN TO CONTENTS]
(5C) CLUSTER ANALYSES
STRESS RESPONSE: Heat map corresponding to the HOPACH clustering of the Hsp100 gene family. Hsp100 genes were clustered with respect to their expression response (log2 fold-change, M) under 111 treatment-tissue-time combinations (see Methods of published paper). The Euclidean distance metric was used as a measure of similarity among expression response vectors. Genes corresponding to each row are…
DEVELOPMENTAL SERIES: Heat map corresponding to the HOPACH clustering of the Hsp100 gene family based upon the 79 developmental series conditions of Schmid et al. (2005) [Nature Genetics 37: 501-506]. Hsp100 genes were clustered with respect to their expression profile across all developmental conditions, with the cosine angle similarity metric. Red areas represent high expression levels (above a…

## Sheet: Sheet2
[BACK TO CONTENTS]
(6) RAW SIGNAL INTENSITIES (PRESENT/ABSENT CALLS)
Absolute expression intensities of Hsf and Hsp genes on arrays utilized in this analysis. Results were obtained using the Digital Northern procedure available in the online Genevestigator Arabidopsis database on 9/5/2006. All signal intensity scales are log2(n) with zero base. P-values correspond to a test of the null hypothesis [Ho: transcript is absent], versus the alternative hypothesis [Ha: t…
HsfA9 [At5g54070]			Control		Cold		Osmotic		Salt		Drought		Genotoxic		Oxidative		UV-B		Wounding		Heat		Pathogen
Tissue	Time	Replicate	Signal	P-Value	Signal	P-Value	Signal	P-Value	Signal	P-Value	Signal	P-Value	Signal	P-Value	Signal	P-Value	Signal	P-Value	Signal	P-Value	Signal	P-Value	Signal	P-Value
Root	0.5	1	21.8204	0.29649	46.5102	0.163553	6.06259	0.733558	56.8347	0.142525	7.91779	0.535494	11.9309	0.464506	34.5486	0.29649	38.9793	0.123405	3.01847	0.605366	2.35195	0.733558	X	X
Root	0.5	2	10.2828	0.63921	33.2687	0.464506	70.4849	0.064952	5.05481	0.671997	5.86365	0.788661	27.358	0.211339	5.46307	0.535494	74.1135	0.0373956	6.4849	0.733558	61.1545	0.186499	X	X
Root	1	1	3.89023	0.5	3.82608	0.70351	13.0144	0.535494	7.32315	0.813501	2.60345	0.671997	18.054	0.535494	2.83651	0.857475	42.0241	0.0202309	18.1484	0.5	67.1831	0.266442	X	X
Root	1	2	36.3664	0.163553	12.4266	0.464506	19.7401	0.29649	3.92922	0.570707	24.6111	0.238017	24.844	0.238017	31.5663	0.328003	5.23222	0.63921	26.5994	0.429293	26.1743	0.142525	X	X
Root	3	1	37.1606	0.238017	4.81853	0.535494	49.6579	0.238017	24.3397	0.238017	27.9769	0.29649	6.72531	0.733558	33.187	0.29649	28.0892	0.394634	51.7974	0.0306843	46.9532	0.29649	X	X
Root	3	2	19.1883	0.464506	38.6133	0.535494	83.5178	0.0452606	19.1526	0.328003	37.3475	0.163553	34.7427	0.186499	53.1081	0.0907247	45.0854	0.266442	40.0063	0.064952	27.9432	0.36079	X	X
Root	6	1	18.8209	0.464506	42.9454	0.106159	34.1259	0.63921	66.9498	0.266442	33.668	0.394634	15.2434	0.394634	19.4038	0.266442	9.04664	0.429293	47.4166	0.0770218	2.86547	0.570707	X	X
Root	6	2	4.87667	0.63921	34.6671	0.238017	30.7715	0.123405	8.13214	0.605366	58.7325	0.0452606	4.48387	0.761983	22.2141	0.535494	2.69592	0.70351	21.9199	0.394634	50.7208	0.0770218	X	X
Root	12	1	28.6379	0.29649	5.76111	0.535494	68.7714	0.328003	34.7484	0.36079	8.15138	0.429293	13.3997	0.394634	7.05163	0.605366	1.72921	0.788661	46.3575	0.123405	57.4368	0.163553	X	X
Root	12	2	17.5409	0.464506	18.5532	0.570707	34.2892	0.429293	46.1885	0.266442	2.67875	0.788661	50.1355	0.328003	16.9601	0.5	25.5745	0.266442	6.30487	0.761983	20.2556	0.328003	X	X
Root	24	1	4.78139	0.464506	34.9102	0.36079	59.4083	0.123405	28.6289	0.328003	7.11599	0.70351	29.4152	0.211339	17.9964	0.671997	35.3284	0.123405	22.7094	0.464506	48.3271	0.123405	X	X
Root	24	2	4.03048	0.761983	3.51184	0.813501	51.2635	0.36079	13.0998	0.211339	24.9426	0.163553	37.2649	0.0907247	28.8614	0.211339	24.9234	0.429293	48.2566	0.238017	53.519	0.0452606	X	X
Shoot	0.5	1	8.56058	0.570707	41.8293	0.29649	25.9869	0.535494	50.749	0.238017	7.0109	0.857475	44.991	0.464506	18.4785	0.5	41.5254	0.211339	59.7268	0.064952	45.5975	0.142525	X	X
Shoot	0.5	2	80.6635	0.106159	65.3161	0.266442	85.3071	0.464506	8.90331	0.605366	8.08279	0.570707	28.1529	0.429293	5.2107	0.70351	25.7382	0.464506	25.513	0.464506	12.0846	0.5	X	X
Shoot	1	1	42.0581	0.123405	24.6885	0.36079	45.3727	0.429293	86.2625	0.394634	31.5906	0.429293	24.627	0.36079	14.6454	0.36079	23.8499	0.186499	102.963	0.0907247	4.12754	0.788661	X	X
Shoot	1	2	47.7218	0.211339	24.7146	0.394634	18.9925	0.5	23.98	0.570707	51.4703	0.266442	67.7102	0.211339	19.39	0.5	13.1749	0.535494	7.77266	0.63921	10.2742	0.464506	X	X
Shoot	3	1	4.52887	0.70351	21.0298	0.5	11.144	0.605366	75.1322	0.211339	18.8398	0.5	61.6941	0.211339	81.7237	0.123405	12.5458	0.464506	63.4968	0.394634	4.49055	0.836446	X	X
Shoot	3	2	4.43099	0.788661	51.5642	0.064952	54.8165	0.123405	65.5776	0.163553	7.42957	0.570707	9.93383	0.464506	39.1825	0.211339	29.64	0.464506	9.74174	0.429293	37.5551	0.36079	X	X
Shoot	6	1	33.3109	0.5	20.6641	0.535494	6.47078	0.876595	59.6736	0.211339	5.06535	0.788661	51.9199	0.36079	34.7636	0.211339	19.4871	0.163553	8.76633	0.813501	19.209	0.464506	X	X
Shoot	6	2	30.0993	0.328003	9.88169	0.570707	3.95081	0.328003	46.5862	0.328003	4.72511	0.813501	50.5568	0.238017	37.0081	0.29649	48.5451	0.064952	50.9163	0.238017	65.5012	0.394634	X	X
Shoot	12	1	21.7721	0.29649	2.80273	0.935048	64.3233	0.0907247	51.0495	0.266442	31.0558	0.36079	63.7637	0.123405	37.4913	0.211339	4.76065	0.535494	42.0475	0.429293	53.5768	0.106159	X	X
Shoot	12	2	43.0263	0.211339	4.87312	0.535494	55.316	0.186499	42.2412	0.328003	36.8766	0.211339	70.4186	0.186499	45.7368	0.36079	2.44795	0.63921	13.8685	0.5	36.8678	0.29649	X	X
Shoot	24	1	4.55404	0.733558	52.763	0.163553	14.9879	0.535494	37.942	0.163553	60.6761	0.211339	42.2576	0.36079	38.5201	0.211339	129.532	0.0452606	8.72205	0.535494	45.449	0.266442	X	X
Shoot	24	2	3.60758	0.671997	42.2531	0.328003	27.5296	0.464506	52.0709	0.211339	51.6886	0.238017	9.36347	0.464506	25.1999	0.211339	10.2123	0.5	8.34405	0.761983	47.2227	0.394634	X	X
Leaf	6	1	138.304	0.106159	X	X	X	X	X	X	X	X	X	X	X	X	X	X	X	X	X	X	30.9705	0.813501
Leaf	6	2	46.034	0.5	X	X	X	X	X	X	X	X	X	X	X	X	X	X	X	X	X	X	60.0791	0.36079
Leaf	6	3	105.326	0.238017	X	X	X	X	X	X	X	X	X	X	X	X	X	X	X	X	X	X	98.1917	0.186499
Leaf	12	1	49.0281	0.328003	X	X	X	X	X	X	X	X	X	X	X	X	X	X	X	X	X	X	60.6784	0.29649
Leaf	12	2	35.2818	0.29649	X	X	X	X	X	X	X	X	X	X	X	X	X	X	X	X	X	X	65.2839	0.394634
Leaf	12	3	113.213	0.064952	X	X	X	X	X	X	X	X	X	X	X	X	X	X	X	X	X	X	113.477	0.142525
Leaf	24	1	91.158	0.266442	X	X	X	X	X	X	X	X	X	X	X	X	X	X	X	X	X	X	121.041	0.106159
Leaf	24	2	106.516	0.186499	X	X	X	X	X	X	X	X	X	X	X	X	X	X	X	X	X	X	36.8651	0.36079
Leaf	24	3	102.798	0.266442	X	X	X	X	X	X	X	X	X	X	X	X	X	X	X	X	X	X	22.1862	0.63921
HsfA5 [At4g13980]			Control		Cold		Osmotic		Salt		Drought		Genotoxic		Oxidative		UV-B		Wounding		Heat		Pathogen
Tissue	Time	Replicate	Signal	P-Value	Signal	P-Value	Signal	P-Value	Signal	P-Value	Signal	P-Value	Signal	P-Value	Signal	P-Value	Signal	P-Value	Signal	P-Value	Signal	P-Value	Signal	P-Value
Root	0.5	1	190.227	0.0306843	262.715	0.00630785	209.267	0.0452606	234.529	0.0202309	224.431	0.00218063	316.183	0.00218063	300.885	0.00218063	242.751	0.0016418	233.012	0.00218063	248.267	0.00218063	X	X
Root	0.5	2	308.712	0.00630785	267.606	0.00488985	207.359	0.064952	290.41	0.0202309	118.739	0.0373956	216.454	0.0016418	241.728	0.00287513	251.008	0.00630785	355.6	0.00218063	255.401	0.0544047	X	X
Root	1	1	260.426	0.00807846	267.365	0.0016418	206.695	0.123405	207.053	0.0102719	235.179	0.00488985	197.838	0.0037632	283.152	0.00287513	250.193	0.00807846	216.012	0.00630785	230.295	0.00807846	X	X
Root	1	2	202.843	0.00488985	254.792	0.0102719	229.184	0.0373956	155.453	0.0250028	238.225	0.00218063	252.338	0.0016418	238.597	0.0016418	257.965	0.0037632	277.643	0.00488985	236.165	0.00488985	X	X
Root	3	1	257.204	0.0129677	387.049	0.0016418	223.731	0.0037632	357.138	0.0016418	336.782	0.00218063	295.643	0.00488985	323.467	0.00807846	279.356	0.0016418	321.878	0.0016418	253.76	0.0162547	X	X
Root	3	2	215.976	0.00287513	424.755	0.0037632	281.445	0.00807846	308.6	0.0016418	251.65	0.00218063	287.38	0.00630785	298.187	0.00287513	307.492	0.00218063	214.564	0.0016418	311.185	0.00218063	X	X
Root	6	1	265.597	0.0102719	377.428	0.00630785	425.919	0.0129677	355.432	0.00807846	242.236	0.00287513	351.506	0.0016418	309.579	0.0016418	220.86	0.0016418	327.392	0.0037632	267.476	0.0202309	X	X
Root	6	2	271.431	0.00488985	262.535	0.00287513	275.768	0.0016418	309.839	0.00287513	227.627	0.0037632	240.084	0.00488985	324.474	0.00218063	314.707	0.00218063	372.126	0.0016418	227.679	0.0129677	X	X
Root	12	1	304.335	0.0202309	330.587	0.00218063	343.607	0.0202309	302.533	0.0037632	229.809	0.0162547	233.258	0.0016418	200.484	0.00218063	168.535	0.0016418	326.388	0.0016418	399.787	0.00287513	X	X
Root	12	2	258.359	0.0306843	367.842	0.0373956	329.181	0.0037632	300.34	0.00218063	226.175	0.00807846	256.009	0.00218063	183.39	0.00287513	214.093	0.00287513	323.309	0.0016418	279.609	0.00218063	X	X
Root	24	1	222.996	0.0037632	457.698	0.0102719	293.916	0.00630785	257.823	0.0016418	170.694	0.0016418	243.489	0.0037632	331.746	0.00807846	224.86	0.0102719	272.671	0.00287513	224.605	0.00218063	X	X
Root	24	2	229.834	0.00630785	440.091	0.00630785	279.169	0.00488985	206.522	0.0037632	230.712	0.00488985	208.353	0.0016418	272.184	0.00218063	270.917	0.00807846	298.86	0.0016418	287.303	0.00630785	X	X
Shoot	0.5	1	297.256	0.0162547	247.604	0.064952	179.1	0.163553	207.851	0.0770218	233.471	0.123405	292.642	0.0250028	284.907	0.0544047	237.804	0.0162547	208.423	0.0907247	365.952	0.0202309	X	X
Shoot	0.5	2	318.702	0.0162547	172.284	0.0770218	271.589	0.0770218	252.323	0.0162547	192.458	0.0907247	259.527	0.0037632	223.481	0.0452606	159.055	0.0770218	199.92	0.0907247	226.002	0.123405	X	X
Shoot	1	1	139.309	0.0770218	83.6278	0.211339	217.942	0.123405	250.899	0.123405	157.304	0.064952	293.336	0.0452606	217.552	0.0544047	118.588	0.211339	153.335	0.163553	214.685	0.0544047	X	X
Shoot	1	2	150.327	0.0907247	215.528	0.064952	189.497	0.0544047	87.6445	0.266442	122.021	0.163553	234.288	0.0544047	202.796	0.0907247	178.938	0.238017	183.925	0.163553	131.747	0.123405	X	X
Shoot	3	1	201.521	0.0373956	351.356	0.0452606	220.658	0.142525	301.04	0.0306843	350.547	0.0250028	226.65	0.00807846	210.655	0.0202309	225.636	0.0373956	264.144	0.0452606	242.885	0.0452606	X	X
Shoot	3	2	240.642	0.0544047	253.495	0.0306843	252.086	0.0202309	308.775	0.0544047	335.225	0.00807846	235.586	0.0129677	309.541	0.0250028	127.627	0.142525	264.389	0.0162547	208.858	0.0544047	X	X
Shoot	6	1	213.192	0.0544047	413.253	0.0250028	421.351	0.0373956	288.906	0.0544047	307.063	0.0306843	297.857	0.0452606	382.262	0.0306843	195.723	0.0129677	226.476	0.0770218	244.401	0.0373956	X	X
Shoot	6	2	212.414	0.123405	357.396	0.0129677	257.419	0.0306843	237.439	0.142525	317.906	0.0129677	237.508	0.00807846	307.587	0.0162547	227.468	0.0306843	173.489	0.106159	125.372	0.0544047	X	X
Shoot	12	1	200.247	0.064952	418.999	0.0373956	110.545	0.0770218	137.529	0.142525	175.944	0.0162547	159.484	0.0306843	189.443	0.0202309	140.822	0.064952	182.342	0.123405	213.745	0.0202309	X	X
Shoot	12	2	54.5637	0.0544047	421.163	0.00630785	240.426	0.0373956	237.337	0.064952	182.092	0.0306843	294.017	0.0544047	243.358	0.0306843	164.078	0.0102719	142.512	0.123405	239.272	0.0250028	X	X
Shoot	24	1	212.886	0.064952	231.954	0.0373956	201.227	0.0770218	187.172	0.0770218	268.957	0.0373956	249.44	0.0544047	283.44	0.0102719	273.497	0.064952	231.774	0.142525	258.534	0.064952	X	X
Shoot	24	2	237.798	0.0544047	336.49	0.0306843	221.4	0.0907247	226.008	0.0770218	256.454	0.0452606	229.504	0.0306843	329.959	0.0202309	149.727	0.0102719	152.419	0.106159	204.836	0.064952	X	X
Leaf	6	1	366.719	0.00807846	X	X	X	X	X	X	X	X	X	X	X	X	X	X	X	X	X	X	697.93	0.106159
Leaf	6	2	374.061	0.0162547	X	X	X	X	X	X	X	X	X	X	X	X	X	X	X	X	X	X	434.245	0.00630785
Leaf	6	3	428.662	0.0250028	X	X	X	X	X	X	X	X	X	X	X	X	X	X	X	X	X	X	448.3	0.0102719
Leaf	12	1	280.247	0.0202309	X	X	X	X	X	X	X	X	X	X	X	X	X	X	X	X	X	X	293.134	0.00488985
Leaf	12	2	225.679	0.0452606	X	X	X	X	X	X	X	X	X	X	X	X	X	X	X	X	X	X	317.055	0.0162547
Leaf	12	3	275.453	0.0202309	X	X	X	X	X	X	X	X	X	X	X	X	X	X	X	X	X	X	250.511	0.0907247
Leaf	24	1	312.389	0.0102719	X	X	X	X	X	X	X	X	X	X	X	X	X	X	X	X	X	X	350.671	0.0129677
Leaf	24	2	321.212	0.00630785	X	X	X	X	X	X	X	X	X	X	X	X	X	X	X	X	X	X	346.226	0.00630785
Leaf	24	3	362.044	0.0250028	X	X	X	X	X	X	X	X	X	X	X	X	X	X	X	X	X	X	422.551	0.00807846
HsfA1a [At4g17750]			Control		Cold		Osmotic		Salt		Drought		Genotoxic		Oxidative		UV-B		Wounding		Heat		Pathogen
Tissue	Time	Replicate	Signal	P-Value	Signal	P-Value	Signal	P-Value	Signal	P-Value	Signal	P-Value	Signal	P-Value	Signal	P-Value	Signal	P-Value	Signal	P-Value	Signal	P-Value	Signal	P-Value
Root	0.5	1	207.837	0.00807846	234.216	0.00807846	322.722	0.00218063	229.232	0.0129677	199.734	0.0037632	210.307	0.00488985	223.561	0.00488985	260.814	0.0037632	220.262	0.00807846	249.398	0.00287513	X	X
Root	0.5	2	191.615	0.00630785	216.033	0.0102719	267.973	0.00630785	254.8	0.0202309	297.257	0.00630785	224.965	0.00488985	261.532	0.0037632	302.829	0.00807846	97.6757	0.00807846	236.139	0.064952	X	X
Root	1	1	236.772	0.0202309	201.886	0.00807846	194.535	0.0129677	308.784	0.00807846	240.998	0.0037632	240.955	0.00630785	199.682	0.00807846	224.392	0.00287513	177.478	0.00807846	144.581	0.106159	X	X
Root	1	2	213.559	0.00807846	300.646	0.00630785	263.041	0.00630785	291.231	0.0037632	261.274	0.00488985	245.387	0.0037632	217.575	0.0037632	164.214	0.0037632	179.864	0.00807846	155.357	0.0306843	X	X
Root	3	1	195.469	0.0102719	215.249	0.0129677	216.991	0.0102719	369.52	0.00287513	249.554	0.00488985	241.256	0.00630785	236.613	0.0037632	212.317	0.00488985	197.46	0.00807846	178.834	0.0202309	X	X
Root	3	2	225.119	0.0102719	282.274	0.0102719	274.953	0.0102719	345.409	0.00292861	271.192	0.00807846	170.066	0.00287513	230.019	0.00630785	204.938	0.00807846	226.36	0.00488985	199.905	0.0306843	X	X
Root	6	1	249.018	0.00630785	235.575	0.00488985	325.179	0.0162547	289.338	0.00807846	201.537	0.0016418	239.277	0.0016418	246.038	0.0016418	217.701	0.00488985	264.133	0.0016418	257.1	0.00630785	X	X
Root	6	2	219.194	0.0102719	226.216	0.0250028	302.697	0.00287513	416.896	0.0037632	259.072	0.00630785	278.365	0.00488985	204.638	0.00807846	205.529	0.00807846	253.969	0.0016418	207.44	0.0162547	X	X
Root	12	1	245.533	0.0102719	262.952	0.0102719	266.35	0.00807846	359.455	0.00807846	164.399	0.00488985	255.759	0.0037632	247.154	0.00630785	261.896	0.00287513	247.094	0.00287513	320.795	0.00287513	X	X
Root	12	2	205.636	0.00218063	214.066	0.0544047	323.564	0.0129677	300.42	0.00287513	235.008	0.00630785	210.649	0.00287513	260.054	0.0016418	201.575	0.00630785	252.184	0.0016418	309.477	0.0037632	X	X
Root	24	1	268.096	0.00287513	205.148	0.0129677	360.466	0.00630785	300.884	0.0037632	262.711	0.0102719	303.287	0.0037632	245.655	0.0102719	281.134	0.00488985	226.524	0.00287513	189.262	0.00287513	X	X
Root	24	2	216.097	0.00807846	216.355	0.0129677	254.058	0.0129677	269.62	0.00630785	229.126	0.00287513	272.787	0.0037632	293.325	0.00287513	235.89	0.00488985	273.045	0.0016418	211.904	0.00807846	X	X
Shoot	0.5	1	168.788	0.0544047	250.768	0.0373956	289.17	0.0907247	240.853	0.0373956	253.446	0.0452606	209.321	0.0907247	192.469	0.0250028	172.909	0.064952	210.516	0.0544047	173.014	0.0452606	X	X
Shoot	0.5	2	148.727	0.0306843	223.985	0.0373956	283.218	0.0907247	223.458	0.0544047	196.89	0.064952	241.769	0.0306843	166.255	0.064952	179.73	0.0373956	110.829	0.211339	165.185	0.163553	X	X
Shoot	1	1	193.038	0.0373956	245.891	0.163553	158.494	0.0907247	193.191	0.106159	248.044	0.123405	194.593	0.0306843	126.477	0.0452606	137.096	0.0452606	279.984	0.0544047	147.708	0.328003	X	X
Shoot	1	2	156.058	0.064952	184.116	0.0250028	132.249	0.0452606	272.803	0.0770218	232.91	0.0544047	254.024	0.0250028	198.544	0.0373956	182.507	0.163553	234.838	0.142525	146.667	0.394634	X	X
Shoot	3	1	241.746	0.0306843	122.212	0.0907247	175.901	0.064952	254.043	0.0452606	164.285	0.0306843	209.892	0.0250028	177.211	0.0907247	139.532	0.106159	246.896	0.0544047	145.01	0.328003	X	X
Shoot	3	2	217.451	0.064952	177.553	0.064952	176.228	0.163553	141.892	0.0770218	199.75	0.0250028	277.35	0.0452606	250.302	0.064952	203.17	0.123405	240.7	0.0373956	140.461	0.328003	X	X
Shoot	6	1	163.372	0.064952	123.786	0.0373956	120.664	0.0452606	264.928	0.064952	259.455	0.064952	189.691	0.0306843	187.926	0.0250028	154.008	0.106159	123.67	0.0250028	207.722	0.0306843	X	X
Shoot	6	2	156.963	0.0770218	135.421	0.0452606	253.965	0.0544047	275.25	0.0770218	216.76	0.0544047	232.433	0.0452606	183.235	0.0544047	182.37	0.0452606	250.52	0.0452606	225.024	0.0770218	X	X
Shoot	12	1	211.006	0.0770218	236.164	0.0770218	213.172	0.0306843	247.298	0.0544047	217.914	0.0250028	186.91	0.0250028	192.955	0.0250028	173.966	0.0452606	208.939	0.064952	191.045	0.0306843	X	X
Shoot	12	2	227.347	0.0544047	173.098	0.064952	144.242	0.0544047	297.471	0.064952	167.487	0.0907247	184.596	0.0907247	193.242	0.064952	144.456	0.0202309	134.032	0.163553	236.512	0.0544047	X	X
Shoot	24	1	176.382	0.0250028	244.524	0.106159	225.445	0.00807846	196.401	0.0770218	143.255	0.0452606	207.348	0.0373956	193.826	0.0373956	107.833	0.0544047	150.571	0.064952	188.622	0.064952	X	X
Shoot	24	2	180.494	0.0250028	240.358	0.0306843	157.554	0.106159	240.481	0.064952	209.843	0.0907247	96.9528	0.0452606	167.937	0.0544047	169.729	0.0544047	79.1506	0.142525	188.447	0.0452606	X	X
Leaf	6	1	258.719	0.0452606	X	X	X	X	X	X	X	X	X	X	X	X	X	X	X	X	X	X	562.161	0.36079
Leaf	6	2	397.892	0.064952	X	X	X	X	X	X	X	X	X	X	X	X	X	X	X	X	X	X	318.551	0.186499
Leaf	6	3	318.346	0.123405	X	X	X	X	X	X	X	X	X	X	X	X	X	X	X	X	X	X	202.034	0.142525
Leaf	12	1	298.04	0.142525	X	X	X	X	X	X	X	X	X	X	X	X	X	X	X	X	X	X	153.339	0.064952
Leaf	12	2	273.55	0.186499	X	X	X	X	X	X	X	X	X	X	X	X	X	X	X	X	X	X	281.695	0.0544047
Leaf	12	3	287.233	0.0544047	X	X	X	X	X	X	X	X	X	X	X	X	X	X	X	X	X	X	260.934	0.123405
Leaf	24	1	230.597	0.123405	X	X	X	X	X	X	X	X	X	X	X	X	X	X	X	X	X	X	285.806	0.0907247
Leaf	24	2	203.54	0.186499	X	X	X	X	X	X	X	X	X	X	X	X	X	X	X	X	X	X	240.582	0.0907247
Leaf	24	3	277.154	0.106159	X	X	X	X	X	X	X	X	X	X	X	X	X	X	X	X	X	X	292.375	0.123405
HsfA7b [At3g63350]			Control		Cold		Osmotic		Salt		Drought		Genotoxic		Oxidative		UV-B		Wounding		Heat		Pathogen
Tissue	Time	Replicate	Signal	P-Value	Signal	P-Value	Signal	P-Value	Signal	P-Value	Signal	P-Value	Signal	P-Value	Signal	P-Value	Signal	P-Value	Signal	P-Value	Signal	P-Value	Signal	P-Value
Root	0.5	1	8.41543	0.969316	40.625	0.429293	8.42418	0.876595	59.8115	0.29649	25.1923	0.429293	22.7141	0.394634	27.1744	0.211339	75.1915	0.0544047	4.23508	0.962604	152.744	0.00218063	X	X
Root	0.5	2	9.428	0.570707	48.7559	0.429293	60.235	0.429293	32.8073	0.63921	11.6686	0.733558	4.20407	0.761983	21.5424	0.5	51.7878	0.36079	9.6489	0.70351	164.08	0.0162547	X	X
Root	1	1	63.38	0.0770218	16.2523	0.63921	26.4647	0.535494	16.2683	0.671997	55.7124	0.186499	5.27027	0.909275	7.62146	0.63921	23.2638	0.394634	27.4834	0.29649	5660.31	0.0016418	X	X
Root	1	2	8.41217	0.733558	16.4818	0.63921	9.3947	0.788661	13.8522	0.788661	63.1428	0.106159	11.4063	0.761983	13.9992	0.605366	22.0633	0.0907247	47.7066	0.266442	5413.68	0.0016418	X	X
Root	3	1	10.7671	0.570707	10.0906	0.605366	80.2921	0.163553	424.227	0.00807846	17.0866	0.535494	33.2794	0.163553	47.6958	0.36079	12.6728	0.429293	36.9296	0.0452606	3258.56	0.0016418	X	X
Root	3	2	67.8725	0.0162547	4.73055	0.876595	86.3571	0.142525	495.582	0.0037632	88.6963	0.064952	80.929	0.0770218	108.281	0.0373956	9.09913	0.5	39.865	0.186499	2511.38	0.0016418	X	X
Root	6	1	43.7508	0.186499	3.78328	0.922978	32.3523	0.394634	959.759	0.00287513	6.56116	0.876595	33.9507	0.123405	165.74	0.0037632	27.5284	0.238017	36.1222	0.328003	19.7921	0.605366	X	X
Root	6	2	17.8924	0.535494	49.9958	0.328003	345.377	0.00488985	1356.33	0.00218063	10.1173	0.570707	31.7258	0.535494	7.04802	0.605366	45.1821	0.211339	97.2355	0.00807846	26.9729	0.464506	X	X
Root	12	1	17.2429	0.36079	7.32306	0.813501	66.1069	0.464506	1313.71	0.0037632	20.8858	0.70351	13.7867	0.63921	3.75407	0.876595	17.671	0.570707	83.2448	0.00807846	64.5894	0.0544047	X	X
Root	12	2	8.35903	0.63921	36.2614	0.570707	127.281	0.106159	142.27	0.0907247	10.0938	0.857475	8.53472	0.535494	19.9404	0.36079	25.391	0.5	57.635	0.0907247	44.5822	0.142525	X	X
Root	24	1	8.03421	0.70351	5.61015	0.935048	21.5111	0.570707	502.787	0.0037632	10.6409	0.935048	9.78995	0.605366	59.7888	0.328003	42.115	0.211339	9.94187	0.63921	9.60885	0.570707	X	X
Root	24	2	11.2406	0.70351	9.82058	0.671997	61.5275	0.238017	515.861	0.00218063	31.7947	0.464506	28.1008	0.29649	6.78243	0.813501	5.87112	0.813501	10.0567	0.733558	4.04964	0.70351	X	X
Shoot	0.5	1	13.1871	0.733558	11.41	0.813501	7.61622	0.935048	8.604	0.909275	39.0267	0.429293	56.9936	0.429293	6.89946	0.979769	54.6273	0.63921	20.283	0.836446	5.94475	0.909275	X	X
Shoot	0.5	2	9.14556	0.909275	8.01786	0.836446	7.4941	0.893841	29.8192	0.836446	9.18528	0.893841	39.1389	0.63921	7.77551	0.876595	4.32236	0.857475	81.5867	0.535494	14.719	0.813501	X	X
Shoot	1	1	14.1991	0.813501	9.80669	0.962604	4.67838	0.974997	14.6801	0.876595	11.1204	0.945595	14.7065	0.605366	11.496	0.813501	13.7213	0.63921	14.4699	0.761983	2857.18	0.00218063	X	X
Shoot	1	2	9.89264	0.909275	12.8746	0.922978	70.5392	0.605366	11.8327	0.893841	12.0382	0.836446	6.15761	0.922978	4.1378	0.876595	18.1157	0.813501	55.7256	0.63921	2787.22	0.0016418	X	X
Shoot	3	1	7.61872	0.836446	8.34143	0.857475	5.99612	0.962604	6.77472	0.969316	12.9052	0.63921	8.14956	0.922978	9.79684	0.922978	5.33893	0.969316	54.9333	0.671997	404.843	0.0250028	X	X
Shoot	3	2	5.83626	0.962604	15.4462	0.605366	11.5854	0.922978	6.56875	0.979769	9.76735	0.922978	6.04388	0.954739	10.6142	0.733558	4.83849	0.993692	7.81789	0.935048	355.925	0.0202309	X	X
Shoot	6	1	6.44412	0.954739	7.11562	0.857475	13.5967	0.922978	12.9299	0.788661	12.8448	0.876595	7.14021	0.935048	7.0567	0.922978	7.90517	0.836446	19.1598	0.733558	6.64723	0.788661	X	X
Shoot	6	2	44.1945	0.761983	22.8902	0.70351	5.60046	0.909275	17.1344	0.857475	4.15683	0.935048	6.16202	0.945595	15.9308	0.605366	15.764	0.570707	12.7679	0.836446	50.3778	0.535494	X	X
Shoot	12	1	11.1889	0.70351	10.9987	0.876595	5.6756	0.893841	52.726	0.5	4.43991	0.974997	27.4619	0.328003	9.94519	0.761983	3.17126	0.876595	5.67628	0.987032	9.07892	0.813501	X	X
Shoot	12	2	11.5067	0.909275	5.08043	0.945595	9.51625	0.893841	8.96484	0.813501	32.4665	0.535494	16.9595	0.788661	6.8286	0.954739	24.902	0.535494	5.72414	0.857475	3.89814	0.893841	X	X
Shoot	24	1	21.8732	0.70351	11.1224	0.922978	3.89767	0.945595	5.04524	0.969316	11.8753	0.876595	11.5425	0.836446	47.3946	0.63921	16.8824	0.63921	5.51981	0.989728	9.93585	0.788661	X	X
Shoot	24	2	8.85212	0.876595	14.43	0.893841	8.86419	0.733558	7.05149	0.857475	12.309	0.788661	26.3307	0.733558	10.9083	0.70351	6.62117	0.969316	111.904	0.29649	11.9017	0.876595	X	X
Leaf	6	1	24.5899	0.733558	X	X	X	X	X	X	X	X	X	X	X	X	X	X	X	X	X	X	116.969	0.535494
Leaf	6	2	24.3839	0.788661	X	X	X	X	X	X	X	X	X	X	X	X	X	X	X	X	X	X	7.94589	0.836446
Leaf	6	3	27.663	0.733558	X	X	X	X	X	X	X	X	X	X	X	X	X	X	X	X	X	X	25.4575	0.570707
Leaf	12	1	91.7627	0.394634	X	X	X	X	X	X	X	X	X	X	X	X	X	X	X	X	X	X	17.1903	0.788661
Leaf	12	2	67.9398	0.429293	X	X	X	X	X	X	X	X	X	X	X	X	X	X	X	X	X	X	110.994	0.328003
Leaf	12	3	6.53599	0.671997	X	X	X	X	X	X	X	X	X	X	X	X	X	X	X	X	X	X	51.9211	0.63921
Leaf	24	1	18.9648	0.671997	X	X	X	X	X	X	X	X	X	X	X	X	X	X	X	X	X	X	7.2086	0.857475
Leaf	24	2	41.2471	0.63921	X	X	X	X	X	X	X	X	X	X	X	X	X	X	X	X	X	X	58.4271	0.266442
Leaf	24	3	45.0907	0.63921	X	X	X	X	X	X	X	X	X	X	X	X	X	X	X	X	X	X	8.98664	0.962604
HsfA7a [At3g51910]			Control		Cold		Osmotic		Salt		Drought		Genotoxic		Oxidative		UV-B		Wounding		Heat		Pathogen
Tissue	Time	Replicate	Signal	P-Value	Signal	P-Value	Signal	P-Value	Signal	P-Value	Signal	P-Value	Signal	P-Value	Signal	P-Value	Signal	P-Value	Signal	P-Value	Signal	P-Value	Signal	P-Value
Root	0.5	1	1171.36	0.0016418	1243.89	0.00218063	691.298	0.00287513	1770.7	0.0016418	1100.15	0.00218063	1416.87	0.00218063	1370.65	0.0016418	1736.81	0.0016418	1771.54	0.00218063	7430.57	0.0016418	X	X
Root	0.5	2	1721.17	0.00218063	1159.29	0.00218063	946.214	0.0016418	1342.21	0.00218063	747.56	0.0016418	1903.68	0.00218063	1773.44	0.00218063	1593.38	0.00218063	1521.84	0.0016418	7711.74	0.0016418	X	X
Root	1	1	1866.93	0.0016418	1283.17	0.00218063	810.389	0.0016418	1135.42	0.0016418	907.535	0.0016418	1305.25	0.00218063	1371.71	0.00218063	1022.79	0.0016418	1397.77	0.00218063	15698.8	0.0016418	X	X
Root	1	2	905.528	0.00218063	1098.83	0.00218063	849.465	0.00218063	1047.74	0.00218063	840.504	0.0016418	1479.02	0.0016418	1425.78	0.00218063	1124.46	0.00218063	2081.54	0.00218063	15447	0.0016418	X	X
Root	3	1	1438.34	0.0016418	1096.62	0.00218063	1906.26	0.0016418	2263.7	0.0016418	1004	0.00218063	1867.5	0.0016418	1541.14	0.00218063	1909.23	0.00218063	2342.94	0.00218063	5449.13	0.0016418	X	X
Root	3	2	1873.15	0.0016418	1068.9	0.00218063	1968.39	0.0016418	2242.72	0.0016418	2097	0.0016418	1724.4	0.0016418	2324.5	0.0016418	1927.27	0.00218063	2471.54	0.0016418	5849.07	0.0016418	X	X
Root	6	1	1436.45	0.0016418	962.335	0.00218063	2009.42	0.0016418	1329.04	0.0016418	1963.93	0.0016418	1259.47	0.0016418	2777.45	0.0016418	1821.68	0.00218063	2844.8	0.00218063	818.439	0.00218063	X	X
Root	6	2	2350.59	0.00218063	1263.22	0.00218063	3027.54	0.0016418	2314.52	0.0016418	1385.41	0.0016418	1444.8	0.00218063	2403.68	0.00218063	2165.57	0.0016418	2195.91	0.0016418	900.928	0.0016418	X	X
Root	12	1	856.67	0.00218063	367.29	0.0037632	1913.51	0.0016418	4773.75	0.0016418	945.683	0.0016418	1116.22	0.00218063	1273.92	0.00218063	1630.07	0.00218063	1017.02	0.0016418	1130.17	0.0016418	X	X
Root	12	2	841.1	0.00218063	230.474	0.00218063	2721.8	0.0016418	1461.3	0.0016418	647.385	0.0016418	1186.67	0.00218063	1066.49	0.00218063	1656.14	0.00218063	1919.17	0.0016418	961.05	0.0016418	X	X
Root	24	1	1840.71	0.00218063	449.593	0.00488985	2824.66	0.0016418	3296.61	0.0016418	1119.47	0.00218063	1434.83	0.00218063	3018.76	0.00218063	2522.52	0.00218063	1893.95	0.00218063	1020	0.00218063	X	X
Root	24	2	1575.41	0.00218063	374.295	0.00630785	2892.22	0.0016418	3111.02	0.0016418	1579.15	0.00218063	1101.7	0.00218063	1726.36	0.00218063	2382.05	0.00218063	1971.56	0.00218063	837.256	0.00218063	X	X
Shoot	0.5	1	333.63	0.0102719	236.365	0.0452606	323.938	0.00807846	155.075	0.123405	40.2039	0.211339	131.787	0.0770218	243.384	0.00287513	379.688	0.00807846	221.351	0.0452606	2157.84	0.0016418	X	X
Shoot	0.5	2	274.118	0.0373956	126.921	0.142525	378.324	0.0202309	203.081	0.0452606	61.9756	0.106159	228.656	0.0544047	75.1387	0.106159	237.502	0.0102719	277.004	0.0452606	1081.05	0.0016418	X	X
Shoot	1	1	132.601	0.123405	250.886	0.106159	10.1778	0.464506	186.269	0.064952	73.0773	0.186499	126.685	0.106159	133.061	0.0907247	59.6253	0.106159	126.613	0.266442	14683.5	0.0016418	X	X
Shoot	1	2	93.408	0.163553	148.078	0.123405	126.991	0.238017	36.5544	0.328003	117.936	0.064952	105.508	0.186499	128.714	0.064952	29.5793	0.464506	238.738	0.0250028	14302.8	0.0016418	X	X
Shoot	3	1	200.721	0.0452606	166.242	0.0770218	48.1144	0.266442	14.1015	0.394634	73.0112	0.123405	45.4928	0.238017	85.6476	0.0452606	85.7825	0.106159	121.035	0.186499	3142.18	0.0016418	X	X
Shoot	3	2	205.66	0.0544047	232.603	0.0162547	22.7847	0.36079	101.446	0.186499	87.2056	0.106159	39.4912	0.106159	112.687	0.186499	119.501	0.0907247	205.367	0.0162547	2601.73	0.0016418	X	X
Shoot	6	1	125.315	0.186499	187.39	0.064952	38.176	0.36079	45.7681	0.36079	105.466	0.106159	111.942	0.0907247	68.056	0.106159	93.6705	0.0770218	133.912	0.238017	98.414	0.186499	X	X
Shoot	6	2	166.148	0.142525	233.216	0.0306843	31.0396	0.36079	51.2779	0.394634	135.527	0.0452606	44.3858	0.211339	114.302	0.064952	78.6731	0.142525	337.87	0.0452606	78.6823	0.238017	X	X
Shoot	12	1	131.202	0.0250028	65.9844	0.29649	180.585	0.0452606	101.559	0.186499	151.947	0.0544047	173.495	0.0102719	141.979	0.00218063	109.247	0.0306843	248.196	0.0452606	169.131	0.0250028	X	X
Shoot	12	2	205.428	0.0202309	64.103	0.238017	203.426	0.0452606	87.2376	0.142525	165.147	0.0770218	173.19	0.0250028	113.579	0.0306843	196.454	0.0129677	280.104	0.0162547	131.463	0.0907247	X	X
Shoot	24	1	112.408	0.123405	162.307	0.0544047	263.989	0.00807846	86.4696	0.186499	147.817	0.163553	178.183	0.064952	91.5229	0.0162547	247.428	0.0373956	226.804	0.0250028	162.278	0.064952	X	X
Shoot	24	2	131.143	0.142525	167.111	0.106159	280.031	0.00807846	171.931	0.0907247	161.92	0.106159	180.365	0.0306843	263.339	0.0037632	232.018	0.00488985	196.303	0.0162547	169.768	0.106159	X	X
Leaf	6	1	243.188	0.0452606	X	X	X	X	X	X	X	X	X	X	X	X	X	X	X	X	X	X	490.541	0.0907247
Leaf	6	2	323.942	0.0102719	X	X	X	X	X	X	X	X	X	X	X	X	X	X	X	X	X	X	401.971	0.0102719
Leaf	6	3	221.466	0.0452606	X	X	X	X	X	X	X	X	X	X	X	X	X	X	X	X	X	X	168.22	0.0770218
Leaf	12	1	121.94	0.123405	X	X	X	X	X	X	X	X	X	X	X	X	X	X	X	X	X	X	204.898	0.0373956
Leaf	12	2	187.794	0.064952	X	X	X	X	X	X	X	X	X	X	X	X	X	X	X	X	X	X	127.08	0.106159
Leaf	12	3	173.463	0.123405	X	X	X	X	X	X	X	X	X	X	X	X	X	X	X	X	X	X	336.09	0.0250028
Leaf	24	1	291.766	0.00807846	X	X	X	X	X	X	X	X	X	X	X	X	X	X	X	X	X	X	200.05	0.00488985
Leaf	24	2	323.077	0.00287513	X	X	X	X	X	X	X	X	X	X	X	X	X	X	X	X	X	X	147.948	0.0129677
Leaf	24	3	308.885	0.0102719	X	X	X	X	X	X	X	X	X	X	X	X	X	X	X	X	X	X	258.912	0.0306843
HsfA6a [At5g43840]			Control		Cold		Osmotic		Salt		Drought		Genotoxic		Oxidative		UV-B		Wounding		Heat		Pathogen
Tissue	Time	Replicate	Signal	P-Value	Signal	P-Value	Signal	P-Value	Signal	P-Value	Signal	P-Value	Signal	P-Value	Signal	P-Value	Signal	P-Value	Signal	P-Value	Signal	P-Value	Signal	P-Value
Root	0.5	1	2.66296	0.605366	2.67288	0.671997	3.86623	0.5	4.00227	0.70351	3.37773	0.788661	2.6771	0.464506	42.1459	0.211339	1.69248	0.857475	11.7464	0.605366	1.2443	0.935048	X	X
Root	0.5	2	15.193	0.63921	1.99904	0.876595	29.0377	0.29649	25.9958	0.429293	2.91948	0.836446	2.11784	0.733558	2.79864	0.70351	1.60398	0.63921	1.11333	0.909275	3.89007	0.761983	X	X
Root	1	1	1.71388	0.813501	12.8962	0.63921	19.1157	0.36079	2.97145	0.733558	6.51049	0.70351	0.819096	0.788661	12.2899	0.63921	21.6067	0.5	15.8844	0.394634	3.76896	0.733558	X	X
Root	1	2	5.96251	0.328003	3.04955	0.813501	13.6402	0.394634	3.37025	0.788661	4.34517	0.605366	13.6229	0.36079	3.45629	0.464506	0.681205	0.909275	4.9499	0.70351	3.08079	0.63921	X	X
Root	3	1	2.41947	0.893841	1.94231	0.909275	191.87	0.0037632	29.9393	0.29649	1.0083	0.70351	5.0054	0.761983	9.02392	0.36079	2.51507	0.464506	2.72694	0.671997	7.03948	0.394634	X	X
Root	3	2	5.00812	0.429293	47.5659	0.0907247	65.5775	0.00488985	13.7578	0.671997	27.4292	0.570707	4.30164	0.535494	11.7485	0.464506	19.2565	0.238017	9.65355	0.535494	61.7245	0.394634	X	X
Root	6	1	1.09778	0.876595	2.15998	0.605366	332.366	0.0016418	12.9108	0.266442	3.54905	0.671997	12.5519	0.570707	1.52971	0.909275	1.37373	0.733558	30.7365	0.328003	3.96869	0.788661	X	X
Root	6	2	5.51298	0.761983	4.02575	0.63921	339.891	0.0016418	5.80925	0.671997	23.2713	0.36079	31.0679	0.163553	22.3581	0.36079	3.15906	0.733558	4.21994	0.535494	2.8187	0.63921	X	X
Root	12	1	18.1193	0.63921	3.16078	0.788661	583.518	0.0016418	3.18933	0.605366	23.6074	0.211339	1.00633	0.813501	21.0103	0.605366	8.12542	0.605366	16.4156	0.535494	6.82045	0.394634	X	X
Root	12	2	32.7553	0.464506	16.0298	0.429293	528.908	0.00287513	404.992	0.0016418	31.3519	0.36079	1.72016	0.733558	9.80902	0.36079	2.11952	0.671997	24.0502	0.211339	24.6359	0.186499	X	X
Root	24	1	23.4696	0.211339	5.31216	0.70351	429.578	0.0016418	79.5201	0.0162547	7.72392	0.5	8.97132	0.570707	15.8246	0.429293	1.27241	0.733558	18.1031	0.464506	4.76585	0.605366	X	X
Root	24	2	3.48802	0.813501	26.6199	0.36079	627.343	0.0016418	69.5539	0.00630785	4.03672	0.733558	2.57656	0.70351	10.7859	0.394634	23.2084	0.266442	3.05581	0.836446	5.98607	0.63921	X	X
Shoot	0.5	1	3.22497	0.761983	18.7126	0.535494	2.63694	0.605366	2.56717	0.70351	45.4216	0.429293	4.22119	0.813501	6.17474	0.605366	5.21022	0.570707	3.31887	0.733558	3.4522	0.605366	X	X
Shoot	0.5	2	10.1264	0.857475	4.06987	0.836446	6.36557	0.429293	56.8635	0.63921	5.14717	0.857475	1.70451	0.893841	2.89557	0.876595	3.00703	0.70351	5.41673	0.70351	2.75872	0.813501	X	X
Shoot	1	1	18.5229	0.535494	5.14868	0.954739	2.23379	0.909275	7.09156	0.570707	5.53718	0.70351	5.42982	0.733558	4.96913	0.570707	2.04583	0.893841	4.54507	0.857475	4.0616	0.857475	X	X
Shoot	1	2	4.73762	0.671997	5.88846	0.394634	12.0811	0.394634	3.76555	0.788661	37.0944	0.163553	5.69643	0.570707	1.265	0.983745	40.9129	0.394634	18.6604	0.671997	3.01624	0.788661	X	X
Shoot	3	1	2.60087	0.836446	2.83036	0.761983	543.78	0.00218063	656.492	0.0016418	4.27646	0.605366	3.22562	0.671997	1.09177	0.876595	4.03262	0.788661	1.30179	0.893841	17.0601	0.63921	X	X
Shoot	3	2	3.76491	0.813501	2.66589	0.761983	541.224	0.00287513	350.273	0.00218063	31.7063	0.429293	26.6814	0.29649	2.11092	0.876595	4.38371	0.788661	27.9306	0.29649	7.91016	0.605366	X	X
Shoot	6	1	2.36332	0.922978	5.01381	0.788661	1278.76	0.00218063	291.525	0.00287513	1.85334	0.893841	12.5663	0.570707	0.761078	0.733558	6.91615	0.70351	5.60686	0.813501	4.72834	0.605366	X	X
Shoot	6	2	2.34701	0.857475	1.53441	0.935048	1692.84	0.0016418	398.008	0.0016418	5.73065	0.570707	11.0085	0.63921	2.65056	0.962604	1.61608	0.954739	4.77704	0.70351	3.82913	0.876595	X	X
Shoot	12	1	3.96819	0.5	1.35607	0.836446	3662.13	0.0016418	157.323	0.0016418	1.34701	0.5	16.8232	0.605366	1.97472	0.876595	3.38636	0.788661	4.63643	0.813501	3.08929	0.63921	X	X
Shoot	12	2	3.20994	0.813501	13.9484	0.464506	2200.9	0.0016418	318.444	0.00488985	1.4375	0.857475	1.12455	0.70351	5.07418	0.70351	9.03359	0.429293	2.09064	0.876595	4.48146	0.535494	X	X
Shoot	24	1	5.7634	0.605366	62.9095	0.064952	4696.87	0.0016418	855.376	0.0016418	12.6047	0.535494	39.6564	0.394634	1.88902	0.969316	5.25989	0.788661	9.07864	0.535494	3.19027	0.70351	X	X
Shoot	24	2	5.42549	0.605366	120.291	0.0102719	3288.43	0.0016418	1017.2	0.0016418	3.90026	0.813501	13.5792	0.671997	3.75501	0.761983	1.33101	0.857475	3.69947	0.857475	31.8203	0.328003	X	X
Leaf	6	1	5.15012	0.909275	X	X	X	X	X	X	X	X	X	X	X	X	X	X	X	X	X	X	23.4018	0.570707
Leaf	6	2	5.41934	0.969316	X	X	X	X	X	X	X	X	X	X	X	X	X	X	X	X	X	X	6.86525	0.979769
Leaf	6	3	3.74371	0.962604	X	X	X	X	X	X	X	X	X	X	X	X	X	X	X	X	X	X	7.35264	0.788661
Leaf	12	1	3.66284	0.979769	X	X	X	X	X	X	X	X	X	X	X	X	X	X	X	X	X	X	4.77215	0.922978
Leaf	12	2	12.2676	0.761983	X	X	X	X	X	X	X	X	X	X	X	X	X	X	X	X	X	X	3.98394	0.974997
Leaf	12	3	6.10751	0.857475	X	X	X	X	X	X	X	X	X	X	X	X	X	X	X	X	X	X	8.12765	0.836446
Leaf	24	1	2.53426	0.962604	X	X	X	X	X	X	X	X	X	X	X	X	X	X	X	X	X	X	3.83206	0.935048
Leaf	24	2	1.84189	0.962604	X	X	X	X	X	X	X	X	X	X	X	X	X	X	X	X	X	X	2.34666	0.893841
Leaf	24	3	4.42441	0.962604	X	X	X	X	X	X	X	X	X	X	X	X	X	X	X	X	X	X	10.2656	0.761983
HsfA1b [At5g16820]			Control		Cold		Osmotic		Salt		Drought		Genotoxic		Oxidative		UV-B		Wounding		Heat		Pathogen
Tissue	Time	Replicate	Signal	P-Value	Signal	P-Value	Signal	P-Value	Signal	P-Value	Signal	P-Value	Signal	P-Value	Signal	P-Value	Signal	P-Value	Signal	P-Value	Signal	P-Value	Signal	P-Value
Root	0.5	1	465.485	0.00807846	547.196	0.0037632	505.55	0.00630785	527.289	0.00218063	429.493	0.0037632	376.153	0.00488985	503.381	0.0037632	522.25	0.00287513	449.018	0.00807846	564.269	0.0037632	X	X
Root	0.5	2	439	0.00630785	483.958	0.0037632	494.306	0.0129677	487.905	0.00630785	365.996	0.0162547	405.836	0.00287513	412.723	0.0037632	474.229	0.00488985	414.161	0.0037632	374.524	0.00630785	X	X
Root	1	1	605.381	0.00488985	582.717	0.0037632	510.823	0.00807846	626.849	0.0037632	352.697	0.00807846	400.816	0.0037632	441.623	0.00488985	655.846	0.00218063	360.574	0.0037632	381.369	0.0102719	X	X
Root	1	2	482.517	0.00488985	524.297	0.00630785	578.21	0.0037632	540.264	0.0037632	305.349	0.0102719	383.159	0.0037632	564.99	0.0037632	636.698	0.00218063	385.195	0.00488985	393.004	0.00488985	X	X
Root	3	1	515.828	0.0037632	566.7	0.0037632	574.972	0.0037632	568.902	0.0037632	523.034	0.0037632	428.044	0.0037632	587.988	0.00488985	524.366	0.00287513	483.396	0.0037632	389.309	0.00630785	X	X
Root	3	2	515.005	0.0037632	627.19	0.0037632	648.375	0.00630785	570.677	0.0037632	632.157	0.00630785	428.334	0.00488985	593.358	0.00488985	514.508	0.0037632	406.634	0.00488985	423.027	0.00630785	X	X
Root	6	1	470.26	0.00488985	637.804	0.0037632	593.047	0.0129677	696.594	0.00287513	599.876	0.0037632	431.589	0.0037632	573.289	0.00287513	502.065	0.0037632	511.919	0.00287513	618.318	0.00287513	X	X
Root	6	2	489.706	0.00630785	629.661	0.0037632	570.677	0.0037632	572.539	0.0037632	554.583	0.0037632	463.435	0.00807846	502.202	0.0037632	427.444	0.00488985	527.479	0.00287513	572.803	0.0037632	X	X
Root	12	1	418.109	0.00630785	460.741	0.0037632	572.215	0.00807846	678.447	0.0037632	385.028	0.00488985	418.203	0.0037632	395.166	0.00807846	366.893	0.00287513	394.498	0.00488985	442.299	0.00287513	X	X
Root	12	2	419.566	0.00630785	549.585	0.0162547	542.592	0.0037632	529.667	0.00488985	288.058	0.00630785	396.841	0.0037632	396.21	0.00807846	377.989	0.00488985	490.003	0.00287513	460.231	0.00488985	X	X
Root	24	1	446.916	0.00488985	365.946	0.0102719	648.756	0.0037632	560.079	0.0037632	436.971	0.00630785	601.686	0.0037632	668.478	0.0037632	650.344	0.00287513	442.188	0.00488985	439.786	0.0037632	X	X
Root	24	2	567.086	0.0037632	417.372	0.00488985	644.297	0.00488985	603.489	0.0037632	449.303	0.00488985	549.926	0.0037632	522.525	0.0037632	567.141	0.00287513	505.198	0.00488985	383.681	0.0037632	X	X
Shoot	0.5	1	369.746	0.0544047	233.39	0.238017	312.621	0.0770218	483.218	0.0452606	284.143	0.186499	370.985	0.123405	322.734	0.064952	288.289	0.064952	160.607	0.266442	351.594	0.123405	X	X
Shoot	0.5	2	356.715	0.0770218	259.896	0.142525	417.782	0.0907247	470.565	0.0373956	274.112	0.0907247	276.861	0.064952	259.205	0.0770218	273.293	0.064952	139.194	0.266442	356.584	0.142525	X	X
Shoot	1	1	245.047	0.142525	356.486	0.186499	417.539	0.0770218	348.072	0.064952	327.101	0.106159	247.904	0.106159	228.241	0.106159	294.557	0.064952	256.781	0.186499	259.269	0.186499	X	X
Shoot	1	2	308.143	0.123405	291.291	0.186499	472.979	0.0544047	398.371	0.064952	323.014	0.106159	358.974	0.0770218	250.628	0.123405	296.56	0.186499	263.482	0.186499	279.435	0.123405	X	X
Shoot	3	1	459.311	0.0373956	274.982	0.106159	568.587	0.00807846	471.773	0.0306843	513.099	0.0202309	504.896	0.0306843	420.446	0.0306843	314.08	0.0306843	580.204	0.0129677	335.669	0.0907247	X	X
Shoot	3	2	545.536	0.0373956	349.495	0.064952	534.645	0.0129677	452.242	0.0202309	618.789	0.0102719	494.667	0.0129677	587.827	0.0129677	303.539	0.0907247	539.978	0.0202309	352.961	0.106159	X	X
Shoot	6	1	604.264	0.0202309	517.523	0.0102719	715.31	0.00807846	687.584	0.0250028	805.252	0.00807846	717.932	0.0102719	577.804	0.0102719	515.861	0.00630785	584.078	0.0102719	531.115	0.0202309	X	X
Shoot	6	2	624.148	0.0544047	572.96	0.0162547	777.925	0.00630785	633.196	0.0162547	733.848	0.0129677	677.163	0.00630785	573.571	0.0102719	513.466	0.00807846	524.814	0.0250028	551.419	0.0162547	X	X
Shoot	12	1	395.05	0.0306843	704.852	0.00630785	432.74	0.0102719	387.011	0.0202309	404.514	0.0250028	501.946	0.0129677	412.716	0.0129677	353.314	0.0202309	377.439	0.0907247	347.618	0.0250028	X	X
Shoot	12	2	380.296	0.0544047	701.75	0.0102719	450.72	0.00807846	523.745	0.0306843	484.398	0.0162547	440.855	0.0202309	448.396	0.0544047	353.584	0.0202309	418.657	0.0452606	433.65	0.0202309	X	X
Shoot	24	1	254.646	0.123405	436.611	0.0129677	363.21	0.0306843	293.798	0.0544047	301.751	0.238017	359.963	0.0907247	259.815	0.0907247	341.476	0.0770218	290.322	0.0907247	238.552	0.29649	X	X
Shoot	24	2	327.004	0.163553	366.047	0.0306843	419.035	0.0373956	366.124	0.0250028	238.942	0.123405	270.041	0.0907247	290.832	0.123405	403.298	0.0306843	319.16	0.163553	147.946	0.328003	X	X
Leaf	6	1	310.128	0.0770218	X	X	X	X	X	X	X	X	X	X	X	X	X	X	X	X	X	X	367.615	0.211339
Leaf	6	2	524.813	0.0452606	X	X	X	X	X	X	X	X	X	X	X	X	X	X	X	X	X	X	390.68	0.123405
Leaf	6	3	575.289	0.0452606	X	X	X	X	X	X	X	X	X	X	X	X	X	X	X	X	X	X	463.195	0.064952
Leaf	12	1	461.231	0.0202309	X	X	X	X	X	X	X	X	X	X	X	X	X	X	X	X	X	X	440.491	0.0129677
Leaf	12	2	426.582	0.0452606	X	X	X	X	X	X	X	X	X	X	X	X	X	X	X	X	X	X	410.286	0.064952
Leaf	12	3	544.017	0.0162547	X	X	X	X	X	X	X	X	X	X	X	X	X	X	X	X	X	X	355.634	0.0202309
Leaf	24	1	206.923	0.36079	X	X	X	X	X	X	X	X	X	X	X	X	X	X	X	X	X	X	230.72	0.238017
Leaf	24	2	90.5156	0.429293	X	X	X	X	X	X	X	X	X	X	X	X	X	X	X	X	X	X	288.445	0.163553
Leaf	24	3	271.862	0.163553	X	X	X	X	X	X	X	X	X	X	X	X	X	X	X	X	X	X	171.489	0.238017
HsfB3 [At2g41690]			Control		Cold		Osmotic		Salt		Drought		Genotoxic		Oxidative		UV-B		Wounding		Heat		Pathogen
Tissue	Time	Replicate	Signal	P-Value	Signal	P-Value	Signal	P-Value	Signal	P-Value	Signal	P-Value	Signal	P-Value	Signal	P-Value	Signal	P-Value	Signal	P-Value	Signal	P-Value	Signal	P-Value
Root	0.5	1	179.483	0.0129677	100.755	0.0907247	150.921	0.00488985	77.0857	0.0452606	140.322	0.00630785	191.488	0.0016418	202.679	0.00807846	174.245	0.00630785	170.728	0.00807846	110.101	0.00807846	X	X
Root	0.5	2	197.049	0.00807846	117.856	0.0162547	122.279	0.0452606	153.023	0.00630785	147.698	0.00287513	172.29	0.0016418	172.598	0.00287513	176.477	0.00488985	113.035	0.0037632	180.549	0.0162547	X	X
Root	1	1	142.164	0.0373956	142.448	0.0129677	167.87	0.0162547	213.067	0.00287513	182.552	0.0250028	150.482	0.00287513	160.56	0.00807846	135.701	0.0162547	152.162	0.0016418	107.6	0.0202309	X	X
Root	1	2	149.148	0.0162547	164.052	0.0129677	159.809	0.00807846	195.782	0.00218063	132.404	0.0037632	116.722	0.0016418	94.4751	0.00218063	110.795	0.00488985	114.405	0.00287513	94.2329	0.0162547	X	X
Root	3	1	150.192	0.00630785	115.971	0.064952	145.513	0.0037632	247.752	0.00218063	126.697	0.0037632	107.402	0.0016418	85.5637	0.0129677	37.0145	0.0037632	125.369	0.0102719	67.805	0.106159	X	X
Root	3	2	136.159	0.00287513	135.839	0.0306843	130.544	0.0037632	293.592	0.0016418	150.808	0.00807846	159.485	0.0102719	112.558	0.0373956	107.319	0.0306843	115.989	0.00218063	59.1038	0.0129677	X	X
Root	6	1	125.262	0.0102719	140.587	0.0452606	260.081	0.00488985	283.756	0.00218063	172.112	0.00287513	134.842	0.00218063	108.12	0.00488985	75.6525	0.0037632	96.4866	0.0037632	128.188	0.0306843	X	X
Root	6	2	155.88	0.0250028	102.705	0.0770218	189.508	0.0016418	229.353	0.0016418	186.778	0.0016418	185.872	0.0037632	92.6449	0.0037632	94.7511	0.0250028	119.636	0.0037632	48.8356	0.123405	X	X
Root	12	1	131.593	0.00807846	153.323	0.0306843	268.759	0.00218063	217.333	0.00488985	182.727	0.0037632	165.03	0.0016418	161.255	0.0129677	87.1097	0.00630785	162.439	0.00807846	145.269	0.00488985	X	X
Root	12	2	119.053	0.00488985	86.7955	0.106159	170.631	0.00488985	272.205	0.00218063	189.483	0.00807846	157.262	0.00218063	115.617	0.00630785	109.587	0.00488985	162.849	0.00630785	138.232	0.00807846	X	X
Root	24	1	116.24	0.00807846	136.877	0.0544047	343.421	0.00488985	143.056	0.0016418	147.59	0.0037632	259.124	0.00807846	116.366	0.0102719	92.7749	0.00218063	185.57	0.0037632	142.008	0.0250028	X	X
Root	24	2	155.711	0.0202309	146.931	0.0102719	290.634	0.0016418	242.962	0.00287513	131.95	0.0202309	229.351	0.00218063	203.383	0.00218063	178.762	0.00488985	159.359	0.0037632	165.811	0.00807846	X	X
Shoot	0.5	1	14.868	0.5	28.2815	0.535494	53.1569	0.328003	57.6931	0.394634	81.8104	0.266442	161.887	0.163553	5.79516	0.605366	45.2653	0.266442	6.51236	0.535494	42.3488	0.464506	X	X
Shoot	0.5	2	42.3582	0.671997	60.9772	0.570707	55.019	0.328003	45.1075	0.238017	60.5529	0.123405	41.4469	0.328003	5.0391	0.70351	6.07367	0.733558	6.74141	0.857475	72.5929	0.328003	X	X
Shoot	1	1	54.0202	0.142525	14.1984	0.570707	52.2509	0.211339	11.9916	0.761983	6.15442	0.788661	8.62782	0.63921	21.8901	0.464506	5.80705	0.605366	8.87623	0.733558	79.6575	0.328003	X	X
Shoot	1	2	46.2334	0.29649	30.0913	0.429293	62.425	0.266442	8.83512	0.63921	95.0498	0.29649	35.5305	0.429293	5.58321	0.733558	12.0322	0.535494	102.101	0.0770218	13.6736	0.328003	X	X
Shoot	3	1	103.553	0.186499	9.32972	0.464506	32.4169	0.605366	11.9394	0.671997	4.00849	0.733558	8.91838	0.5	5.4323	0.733558	24.6143	0.29649	46.7411	0.464506	15.9604	0.733558	X	X
Shoot	3	2	33.9142	0.429293	40.4599	0.5	28.3977	0.36079	9.56367	0.605366	9.05437	0.63921	17.903	0.266442	9.83383	0.464506	33.6368	0.29649	51.2666	0.535494	89.3959	0.36079	X	X
Shoot	6	1	47.3947	0.5	65.087	0.211339	73.7472	0.570707	77.6318	0.29649	50.194	0.570707	6.2582	0.70351	8.99085	0.605366	39.6436	0.123405	10.7238	0.570707	45.3453	0.394634	X	X
Shoot	6	2	76.1687	0.163553	38.2088	0.29649	68.7624	0.163553	80.7587	0.328003	12.2575	0.836446	36.9996	0.5	24.6244	0.394634	51.7951	0.163553	94.6348	0.238017	45.4213	0.328003	X	X
Shoot	12	1	10.155	0.464506	5.48281	0.70351	46.2492	0.328003	62.903	0.328003	29.9009	0.328003	75.0987	0.238017	20.821	0.328003	45.0623	0.464506	35.9014	0.328003	7.60032	0.394634	X	X
Shoot	12	2	51.113	0.328003	51.0151	0.064952	42.7385	0.328003	69.3643	0.464506	51.3473	0.36079	27.3174	0.266442	5.98154	0.761983	34.6324	0.394634	7.39141	0.63921	10.048	0.570707	X	X
Shoot	24	1	7.53544	0.464506	10.4933	0.36079	39.6237	0.464506	41.8502	0.36079	50.5515	0.429293	75.4493	0.238017	21.6319	0.29649	10.1427	0.535494	9.71945	0.813501	79.1248	0.142525	X	X
Shoot	24	2	30.3834	0.429293	67.6479	0.328003	19.0978	0.464506	69.1184	0.328003	30.8619	0.63921	6.07383	0.605366	35.9211	0.5	42.5729	0.464506	46.2554	0.29649	85.8558	0.238017	X	X
Leaf	6	1	62.6679	0.70351	X	X	X	X	X	X	X	X	X	X	X	X	X	X	X	X	X	X	23.287	0.893841
Leaf	6	2	17.1313	0.788661	X	X	X	X	X	X	X	X	X	X	X	X	X	X	X	X	X	X	26.6709	0.788661
Leaf	6	3	16.3141	0.945595	X	X	X	X	X	X	X	X	X	X	X	X	X	X	X	X	X	X	17.2065	0.945595
Leaf	12	1	11.1521	0.909275	X	X	X	X	X	X	X	X	X	X	X	X	X	X	X	X	X	X	12.1042	0.857475
Leaf	12	2	17.0582	0.70351	X	X	X	X	X	X	X	X	X	X	X	X	X	X	X	X	X	X	19.6641	0.70351
Leaf	12	3	14.2813	0.857475	X	X	X	X	X	X	X	X	X	X	X	X	X	X	X	X	X	X	14.3035	0.761983
Leaf	24	1	12.2579	0.788661	X	X	X	X	X	X	X	X	X	X	X	X	X	X	X	X	X	X	25.2096	0.671997
Leaf	24	2	18.076	0.922978	X	X	X	X	X	X	X	X	X	X	X	X	X	X	X	X	X	X	22.6653	0.876595
Leaf	24	3	23.0384	0.857475	X	X	X	X	X	X	X	X	X	X	X	X	X	X	X	X	X	X	80.8806	0.733558
HsfA4c [At5g45710]			Control		Cold		Osmotic		Salt		Drought		Genotoxic		Oxidative		UV-B		Wounding		Heat		Pathogen
Tissue	Time	Replicate	Signal	P-Value	Signal	P-Value	Signal	P-Value	Signal	P-Value	Signal	P-Value	Signal	P-Value	Signal	P-Value	Signal	P-Value	Signal	P-Value	Signal	P-Value	Signal	P-Value
Root	0.5	1	537.184	0.00218063	518.268	0.00218063	671.144	0.00218063	563.982	0.00218063	752.292	0.00218063	719.76	0.00218063	552.978	0.00218063	870.861	0.0016418	603.687	0.00218063	592.476	0.00218063	X	X
Root	0.5	2	712.038	0.0016418	705.141	0.00218063	622.984	0.00488985	665.513	0.00218063	737.12	0.00218063	792.133	0.00218063	667.4	0.00218063	816.669	0.00218063	535.21	0.00287513	524.559	0.0037632	X	X
Root	1	1	645.195	0.00218063	635.448	0.00218063	582.267	0.00218063	723.696	0.00218063	528.594	0.0016418	631.171	0.00218063	583.567	0.00218063	822.787	0.0016418	456.481	0.0037632	606.158	0.00218063	X	X
Root	1	2	525.269	0.00218063	500.788	0.00218063	621.626	0.00287513	620.364	0.00218063	799.715	0.0016418	683.215	0.0016418	567.466	0.00218063	838.875	0.0016418	616.787	0.00218063	629.531	0.00218063	X	X
Root	3	1	662.459	0.00218063	579.122	0.00287513	663.39	0.00218063	1021.32	0.0016418	552.712	0.00218063	604.83	0.00218063	627.351	0.00218063	722.32	0.00218063	603.392	0.00287513	806.022	0.00218063	X	X
Root	3	2	633.137	0.00218063	508.242	0.0037632	615.238	0.00218063	1041.4	0.00218063	552.865	0.00218063	613.848	0.00218063	589.008	0.00218063	728.182	0.00218063	550.09	0.00218063	651.203	0.00218063	X	X
Root	6	1	544.513	0.00287513	634.813	0.00218063	706.405	0.00218063	1170.83	0.00218063	665.621	0.00218063	660.644	0.00218063	698.756	0.00218063	731.577	0.00218063	674.206	0.00218063	763.327	0.00218063	X	X
Root	6	2	677.848	0.00218063	555.983	0.00218063	701.569	0.0016418	1011.5	0.0016418	776.601	0.00218063	832.288	0.0016418	699.544	0.0016418	824.125	0.00218063	643.596	0.00218063	734.376	0.00287513	X	X
Root	12	1	593.914	0.00218063	660.068	0.00218063	563.003	0.00218063	821.968	0.0037632	499.993	0.00218063	617.749	0.00218063	546.363	0.00218063	748.999	0.00218063	610.39	0.0016418	625.979	0.00218063	X	X
Root	12	2	621.906	0.0016418	733.402	0.00218063	679.464	0.00218063	673.543	0.00218063	526.225	0.00218063	527.305	0.00218063	566.513	0.00218063	619.146	0.00218063	563.213	0.00218063	600.156	0.0016418	X	X
Root	24	1	602.922	0.0016418	1005.88	0.00218063	577.702	0.00218063	689.685	0.00287513	667.211	0.00218063	575.059	0.00218063	645.975	0.00218063	662.122	0.0016418	637.296	0.00218063	639.642	0.00218063	X	X
Root	24	2	565.759	0.00218063	1287.74	0.00218063	725.302	0.00218063	736.891	0.00218063	516.148	0.00218063	701.355	0.0016418	673.946	0.0016418	640.38	0.00218063	602.893	0.00218063	626.594	0.0037632	X	X
Shoot	0.5	1	567.326	0.00630785	321.993	0.00488985	504.649	0.00630785	556.416	0.0037632	450.039	0.00807846	578.799	0.00287513	496.485	0.00287513	485.025	0.0037632	686.6	0.00287513	307.655	0.00807846	X	X
Shoot	0.5	2	464.302	0.0037632	442.724	0.00807846	699.99	0.0037632	557.153	0.00218063	436.767	0.00287513	561.494	0.00287513	622.057	0.00218063	532.957	0.0037632	568.621	0.00807846	454.92	0.0102719	X	X
Shoot	1	1	372.875	0.00287513	246.942	0.0373956	266.031	0.0102719	319.255	0.0250028	406.25	0.00807846	300.243	0.00630785	318.568	0.00807846	531.761	0.00488985	487.132	0.0037632	347.804	0.0102719	X	X
Shoot	1	2	318.149	0.00807846	380.443	0.0129677	396.255	0.00488985	230.432	0.0102719	410.26	0.00218063	395.564	0.00287513	383.979	0.0037632	777.182	0.00488985	434.481	0.00488985	272.217	0.0202309	X	X
Shoot	3	1	331.554	0.0162547	320.951	0.00630785	405.498	0.00488985	418.197	0.0102719	315.422	0.00630785	351.443	0.0102719	296.784	0.0037632	676.315	0.00287513	319.657	0.0102719	370.706	0.00488985	X	X
Shoot	3	2	349.723	0.0037632	473.708	0.00218063	370.018	0.00218063	347.963	0.00807846	289.953	0.0129677	349.695	0.00630785	391.85	0.00630785	593.909	0.00287513	268.463	0.00630785	319.246	0.0102719	X	X
Shoot	6	1	268.686	0.0250028	243.469	0.0129677	528.5	0.0037632	430.7	0.0037632	403.796	0.00488985	340.895	0.0037632	291.511	0.00807846	631.138	0.00218063	284.432	0.0129677	281.639	0.0102719	X	X
Shoot	6	2	210.664	0.0373956	137.34	0.064952	495.88	0.00287513	328.938	0.00807846	351.469	0.00807846	395.272	0.00287513	375.117	0.00218063	540.449	0.00287513	418.2	0.00630785	472.078	0.00488985	X	X
Shoot	12	1	395.299	0.00488985	243.679	0.0129677	574.039	0.00218063	377.63	0.00488985	372.442	0.00218063	290.971	0.00807846	377.606	0.00287513	315.597	0.00218063	361.678	0.00488985	298.958	0.00630785	X	X
Shoot	12	2	335.118	0.00287513	246.651	0.0162547	675.348	0.0016418	384.123	0.0037632	312.513	0.00287513	350.113	0.00287513	426.394	0.00218063	349.87	0.00287513	431.131	0.0037632	321.212	0.0129677	X	X
Shoot	24	1	487.234	0.0129677	468.359	0.0037632	543.238	0.00218063	338.51	0.00630785	507.998	0.00807846	451.963	0.00287513	321.961	0.00218063	351.307	0.00630785	679.907	0.00488985	248.141	0.00807846	X	X
Shoot	24	2	467.228	0.00807846	303.279	0.0037632	763.034	0.00287513	452.465	0.00218063	408.346	0.0129677	498.6	0.00218063	508.468	0.00287513	357.039	0.00287513	485.092	0.0102719	439.958	0.00488985	X	X
Leaf	6	1	271.704	0.0306843	X	X	X	X	X	X	X	X	X	X	X	X	X	X	X	X	X	X	516.622	0.0202309
Leaf	6	2	346.103	0.0250028	X	X	X	X	X	X	X	X	X	X	X	X	X	X	X	X	X	X	600.968	0.00488985
Leaf	6	3	322.445	0.0250028	X	X	X	X	X	X	X	X	X	X	X	X	X	X	X	X	X	X	389.968	0.00630785
Leaf	12	1	236.306	0.0250028	X	X	X	X	X	X	X	X	X	X	X	X	X	X	X	X	X	X	374.827	0.0129677
Leaf	12	2	265.122	0.0162547	X	X	X	X	X	X	X	X	X	X	X	X	X	X	X	X	X	X	210.737	0.0129677
Leaf	12	3	223.835	0.0373956	X	X	X	X	X	X	X	X	X	X	X	X	X	X	X	X	X	X	281.616	0.0129677
Leaf	24	1	330.292	0.00807846	X	X	X	X	X	X	X	X	X	X	X	X	X	X	X	X	X	X	358.913	0.0162547
Leaf	24	2	281.932	0.0102719	X	X	X	X	X	X	X	X	X	X	X	X	X	X	X	X	X	X	419.208	0.00630785
Leaf	24	3	385.505	0.00630785	X	X	X	X	X	X	X	X	X	X	X	X	X	X	X	X	X	X	414	0.0037632
HsfA1d [At1g32330]			Control		Cold		Osmotic		Salt		Drought		Genotoxic		Oxidative		UV-B		Wounding		Heat		Pathogen
Tissue	Time	Replicate	Signal	P-Value	Signal	P-Value	Signal	P-Value	Signal	P-Value	Signal	P-Value	Signal	P-Value	Signal	P-Value	Signal	P-Value	Signal	P-Value	Signal	P-Value	Signal	P-Value
Root	0.5	1	969.26	0.0016418	827.876	0.0016418	905.919	0.0016418	1056.3	0.0016418	706.759	0.0016418	789.443	0.0016418	738.571	0.0016418	819.521	0.0016418	953.091	0.0016418	899.807	0.0016418	X	X
Root	0.5	2	952.389	0.0016418	975.584	0.0016418	971.01	0.0016418	869.804	0.0016418	730.403	0.0016418	1180.19	0.0016418	926.229	0.0016418	977.599	0.0016418	729.284	0.0016418	835.717	0.0016418	X	X
Root	1	1	864.711	0.0016418	784.972	0.0016418	845.433	0.0016418	863.153	0.0016418	841.261	0.0016418	855.991	0.0016418	1128.08	0.0016418	873.857	0.0016418	1086.74	0.0016418	950.028	0.0016418	X	X
Root	1	2	914.097	0.0016418	958.566	0.0016418	751.301	0.0016418	906.824	0.0016418	843.312	0.0016418	912.215	0.0016418	960.671	0.0016418	958.326	0.0016418	1021.3	0.0016418	861.622	0.0016418	X	X
Root	3	1	918.714	0.0016418	942.234	0.0016418	773.281	0.0016418	908.718	0.0016418	746.751	0.0016418	1010.25	0.0016418	1059.96	0.0016418	864.653	0.0016418	938.536	0.0016418	998.061	0.0016418	X	X
Root	3	2	909.689	0.0016418	957.539	0.0016418	687.611	0.0016418	930.961	0.0016418	761.818	0.0016418	914.47	0.0016418	773.178	0.0016418	920.088	0.0016418	1035.32	0.0016418	1114.73	0.0016418	X	X
Root	6	1	937.239	0.0016418	752.518	0.0016418	804.859	0.0016418	1058.36	0.0016418	916.088	0.0016418	668.784	0.0016418	911.874	0.0016418	938.707	0.0016418	1030.44	0.0016418	743.888	0.0016418	X	X
Root	6	2	909.984	0.0016418	768.013	0.0016418	787.839	0.0016418	1078.45	0.0016418	877.227	0.0016418	1044.02	0.0016418	927.105	0.0016418	885.113	0.0016418	1242.19	0.0016418	845.64	0.0016418	X	X
Root	12	1	966.277	0.0016418	637.426	0.0016418	870.678	0.0016418	1009.7	0.0016418	964.092	0.0016418	877.895	0.0016418	1035.74	0.0016418	1093.61	0.0016418	872.695	0.0016418	1076.04	0.0016418	X	X
Root	12	2	1056.87	0.0016418	557.381	0.00488985	740.607	0.0016418	952.672	0.0016418	1039.36	0.0016418	1025.95	0.0016418	1081.51	0.0016418	980.148	0.0016418	908.128	0.0016418	1013.61	0.0016418	X	X
Root	24	1	980.801	0.0016418	497.221	0.0016418	544.018	0.0016418	961.991	0.0016418	939.195	0.0016418	775.921	0.0016418	1038.07	0.0016418	1108.48	0.0016418	886.867	0.0016418	1020.24	0.0016418	X	X
Root	24	2	983.303	0.0016418	569.544	0.0016418	686.008	0.0016418	894.259	0.0016418	1075.92	0.0016418	826.442	0.0016418	911.675	0.0016418	1012.01	0.0016418	776.808	0.0016418	899.612	0.0016418	X	X
Shoot	0.5	1	538.043	0.0016418	673.336	0.0016418	566.631	0.0016418	573.633	0.0016418	610.781	0.0016418	461.427	0.0016418	560.206	0.0016418	432.348	0.0016418	587.097	0.0016418	674.215	0.0016418	X	X
Shoot	0.5	2	539.884	0.0016418	618.525	0.0016418	505.199	0.0016418	432.203	0.0016418	628.874	0.0016418	494.144	0.0016418	666.95	0.0016418	515.628	0.0016418	663.178	0.0016418	548.323	0.0016418	X	X
Shoot	1	1	627.379	0.0016418	444.829	0.0016418	612.91	0.0016418	642.629	0.0016418	651.344	0.0016418	769.085	0.0016418	776.61	0.0016418	491.717	0.0016418	835.409	0.0016418	758.753	0.0016418	X	X
Shoot	1	2	671.329	0.0016418	633.96	0.0016418	507.14	0.0016418	466.673	0.0016418	633.393	0.0016418	629.788	0.0016418	581.202	0.0016418	542.828	0.0016418	779.649	0.0016418	840.894	0.0016418	X	X
Shoot	3	1	584.539	0.0016418	552.319	0.0016418	452.38	0.0016418	443.429	0.0016418	488.541	0.0016418	449.822	0.0016418	448.762	0.0016418	716.838	0.0016418	556.769	0.0016418	612.294	0.0016418	X	X
Shoot	3	2	534.517	0.0016418	575.984	0.0016418	493.135	0.0016418	484.86	0.0016418	541.612	0.0016418	509.082	0.0016418	419.356	0.0016418	794.679	0.0016418	631.971	0.0016418	650.508	0.0016418	X	X
Shoot	6	1	577.023	0.0016418	559.424	0.0016418	612.852	0.0016418	597.45	0.0016418	693.549	0.0016418	542.527	0.0016418	507.928	0.0016418	845.514	0.0016418	780.642	0.0016418	695.105	0.0016418	X	X
Shoot	6	2	592.211	0.0016418	390.746	0.0016418	558.138	0.0016418	626.107	0.00218063	579.01	0.0016418	624.018	0.0016418	572.973	0.0016418	1232.79	0.0016418	798.501	0.0016418	580.751	0.0016418	X	X
Shoot	12	1	875.67	0.0016418	439.046	0.00218063	802.891	0.0016418	812.959	0.0016418	821.183	0.0016418	858.442	0.0016418	635.702	0.0016418	848.065	0.0016418	989.874	0.0016418	881.13	0.0016418	X	X
Shoot	12	2	790.06	0.0016418	362.534	0.0016418	770.09	0.0016418	733.108	0.0016418	812.11	0.0016418	884.601	0.0016418	623.212	0.0016418	892.603	0.0016418	1269.99	0.0016418	811.843	0.0016418	X	X
Shoot	24	1	604.962	0.0016418	369.381	0.0016418	545.113	0.0016418	739.516	0.0016418	756.701	0.0016418	527.415	0.0016418	487.692	0.0016418	627.536	0.0016418	629.38	0.0016418	654.535	0.0016418	X	X
Shoot	24	2	670.032	0.0016418	491.616	0.0016418	693.115	0.0016418	711.562	0.0016418	632.978	0.0016418	637.51	0.0016418	634.277	0.0016418	681.57	0.0016418	689.746	0.0016418	664.619	0.0016418	X	X
Leaf	6	1	322.902	0.00287513	X	X	X	X	X	X	X	X	X	X	X	X	X	X	X	X	X	X	472.7	0.0037632
Leaf	6	2	345.798	0.0016418	X	X	X	X	X	X	X	X	X	X	X	X	X	X	X	X	X	X	654.887	0.00218063
Leaf	6	3	322.501	0.0016418	X	X	X	X	X	X	X	X	X	X	X	X	X	X	X	X	X	X	365.417	0.00218063
Leaf	12	1	765.476	0.0016418	X	X	X	X	X	X	X	X	X	X	X	X	X	X	X	X	X	X	807.466	0.0016418
Leaf	12	2	708.349	0.0016418	X	X	X	X	X	X	X	X	X	X	X	X	X	X	X	X	X	X	610.101	0.0016418
Leaf	12	3	725.129	0.0016418	X	X	X	X	X	X	X	X	X	X	X	X	X	X	X	X	X	X	668.938	0.0016418
Leaf	24	1	589.801	0.0016418	X	X	X	X	X	X	X	X	X	X	X	X	X	X	X	X	X	X	587.761	0.0016418
Leaf	24	2	609.687	0.00218063	X	X	X	X	X	X	X	X	X	X	X	X	X	X	X	X	X	X	502.156	0.0016418
Leaf	24	3	732.402	0.0016418	X	X	X	X	X	X	X	X	X	X	X	X	X	X	X	X	X	X	604.004	0.0016418
HsfA2 [At2g26150]			Control		Cold		Osmotic		Salt		Drought		Genotoxic		Oxidative		UV-B		Wounding		Heat		Pathogen
Tissue	Time	Replicate	Signal	P-Value	Signal	P-Value	Signal	P-Value	Signal	P-Value	Signal	P-Value	Signal	P-Value	Signal	P-Value	Signal	P-Value	Signal	P-Value	Signal	P-Value	Signal	P-Value
Root	0.5	1	142.58	0.0306843	102.27	0.106159	168.671	0.0129677	292.592	0.00807846	82.6586	0.0373956	43.2564	0.186499	115.654	0.0162547	88.6655	0.0102719	26.8496	0.535494	3573.71	0.0016418	X	X
Root	0.5	2	87.1606	0.0452606	132.384	0.0452606	130.989	0.163553	250.101	0.00488985	122.05	0.064952	94.3927	0.00807846	142.915	0.0452606	92.4776	0.238017	60.7014	0.36079	3738.39	0.0016418	X	X
Root	1	1	61.3521	0.0373956	78.4593	0.266442	113.54	0.0544047	158.805	0.0202309	94.8156	0.0544047	66.2942	0.186499	131.401	0.0907247	73.23	0.0770218	176.81	0.0306843	26507	0.0016418	X	X
Root	1	2	32.6968	0.429293	67.0024	0.123405	117.602	0.0306843	333.198	0.0037632	317.059	0.00218063	78.2581	0.123405	74.4477	0.123405	122.609	0.0250028	167.927	0.0162547	25845.4	0.0016418	X	X
Root	3	1	377.956	0.0016418	148.397	0.0102719	184.359	0.0202309	1252.46	0.0016418	292.55	0.00287513	227.746	0.0544047	171.622	0.00807846	129.948	0.0202309	372.351	0.00630785	22589.1	0.0016418	X	X
Root	3	2	347.177	0.00488985	76.8699	0.163553	476.438	0.0016418	1044.18	0.0016418	486.161	0.00218063	307.767	0.00287513	367.935	0.00488985	113.053	0.0162547	328.729	0.0016418	24310.2	0.0016418	X	X
Root	6	1	156.002	0.0129677	136.708	0.0202309	255.488	0.0306843	2260.59	0.0016418	92.6202	0.0544047	339.395	0.00287513	1357.09	0.0016418	59.3557	0.211339	175.754	0.0102719	248.001	0.0250028	X	X
Root	6	2	101.185	0.0250028	21.9657	0.535494	1364.01	0.0016418	4203.88	0.0016418	310.134	0.0037632	97.4918	0.0202309	101.338	0.0306843	26.8638	0.328003	426.91	0.00218063	513.837	0.00218063	X	X
Root	12	1	195.011	0.00630785	7.73219	0.570707	593.175	0.0037632	12624.6	0.0016418	120.709	0.0102719	96.7269	0.106159	225.929	0.00287513	96.2649	0.0037632	919.885	0.0016418	443.245	0.00218063	X	X
Root	12	2	87.1042	0.0162547	8.76135	0.63921	909.218	0.0016418	863.253	0.0016418	110.748	0.0202309	83.8871	0.106159	166.831	0.0037632	114.607	0.0202309	538.454	0.00218063	602.469	0.0016418	X	X
Root	24	1	305.346	0.00287513	109.237	0.123405	527.312	0.0037632	7476.48	0.0016418	109.365	0.0907247	169.154	0.0129677	169.857	0.0202309	212.595	0.0373956	91.4873	0.064952	47.21	0.36079	X	X
Root	24	2	254.499	0.0162547	101.947	0.0452606	987.051	0.0016418	6057.52	0.0016418	62.2143	0.064952	115.931	0.0306843	213.09	0.0016418	243.534	0.0162547	218.639	0.00807846	48.9706	0.0770218	X	X
Shoot	0.5	1	177.997	0.0544047	103.138	0.142525	71.0845	0.36079	2.5397	0.63921	63.1402	0.328003	10.7194	0.813501	2.96792	0.954739	57.698	0.106159	22.8886	0.570707	12833.9	0.0016418	X	X
Shoot	0.5	2	6.91773	0.788661	54.7638	0.535494	6.55354	0.857475	13.893	0.733558	135.632	0.0129677	10.9571	0.70351	9.83568	0.836446	12.0003	0.535494	17.3425	0.570707	5112.13	0.0016418	X	X
Shoot	1	1	66.1671	0.186499	26.2527	0.570707	9.04747	0.63921	4.35558	0.962604	174.486	0.0306843	22.9834	0.36079	23.0365	0.464506	71.1831	0.106159	143.117	0.0250028	42020.7	0.0016418	X	X
Shoot	1	2	5.86927	0.922978	57.9177	0.123405	3.97895	0.857475	5.78262	0.836446	14.9963	0.5	3.21322	0.761983	12.4711	0.788661	42.4576	0.464506	265.149	0.00807846	38009.9	0.0016418	X	X
Shoot	3	1	7.08417	0.857475	22.153	0.429293	51.0637	0.123405	10.9659	0.671997	50.1585	0.29649	17.2516	0.63921	7.43505	0.922978	554.751	0.00218063	63.0024	0.394634	24089.9	0.0016418	X	X
Shoot	3	2	12.9538	0.761983	80.4674	0.0907247	115.615	0.0373956	19.6023	0.605366	64.6732	0.238017	33.8308	0.328003	4.02827	0.857475	376.417	0.0016418	88.0738	0.0907247	23428.8	0.0016418	X	X
Shoot	6	1	9.55844	0.671997	3.83889	0.836446	23.0726	0.671997	72.8172	0.238017	54.8855	0.394634	22.7007	0.535494	6.16414	0.836446	301.683	0.00287513	18.278	0.570707	12.1514	0.813501	X	X
Shoot	6	2	15.9014	0.761983	6.99946	0.535494	16.3326	0.570707	10.172	0.605366	67.202	0.266442	2.23391	0.788661	2.54019	0.813501	270.85	0.0016418	3.60011	0.922978	8.99497	0.836446	X	X
Shoot	12	1	25.1325	0.464506	3.46773	0.70351	127.84	0.0452606	401.994	0.00287513	29.9719	0.328003	46.4427	0.266442	598.861	0.00218063	11.2326	0.535494	64.876	0.464506	1.97658	0.813501	X	X
Shoot	12	2	17.9626	0.605366	9.79523	0.813501	171.277	0.0306843	78.3645	0.106159	15.6474	0.429293	14.9598	0.671997	180.615	0.00807846	54.327	0.328003	41.7075	0.36079	13.35	0.761983	X	X
Shoot	24	1	105.781	0.0907247	350.397	0.00218063	438.266	0.00287513	318.409	0.00218063	18.5396	0.570707	15.0964	0.570707	107.166	0.0452606	40.4824	0.429293	96.2497	0.211339	5.72223	0.909275	X	X
Shoot	24	2	100.411	0.211339	343.667	0.00488985	396.729	0.00807846	628.29	0.00287513	20.6531	0.63921	12.9279	0.70351	1975.27	0.0016418	82.148	0.186499	107.311	0.238017	9.88757	0.876595	X	X
Leaf	6	1	43.0384	0.63921	X	X	X	X	X	X	X	X	X	X	X	X	X	X	X	X	X	X	278.945	0.163553
Leaf	6	2	84.724	0.36079	X	X	X	X	X	X	X	X	X	X	X	X	X	X	X	X	X	X	269.671	0.064952
Leaf	6	3	48.5101	0.570707	X	X	X	X	X	X	X	X	X	X	X	X	X	X	X	X	X	X	199.463	0.123405
Leaf	12	1	192.341	0.0770218	X	X	X	X	X	X	X	X	X	X	X	X	X	X	X	X	X	X	104.828	0.123405
Leaf	12	2	103.538	0.328003	X	X	X	X	X	X	X	X	X	X	X	X	X	X	X	X	X	X	243.602	0.0373956
Leaf	12	3	220.716	0.00630785	X	X	X	X	X	X	X	X	X	X	X	X	X	X	X	X	X	X	194.999	0.142525
Leaf	24	1	27.0131	0.605366	X	X	X	X	X	X	X	X	X	X	X	X	X	X	X	X	X	X	19.3216	0.761983
Leaf	24	2	8.57218	0.969316	X	X	X	X	X	X	X	X	X	X	X	X	X	X	X	X	X	X	11.2788	0.893841
Leaf	24	3	9.19646	0.893841	X	X	X	X	X	X	X	X	X	X	X	X	X	X	X	X	X	X	38.0108	0.464506
HsfB4 [At1g46264]			Control		Cold		Osmotic		Salt		Drought		Genotoxic		Oxidative		UV-B		Wounding		Heat		Pathogen
Tissue	Time	Replicate	Signal	P-Value	Signal	P-Value	Signal	P-Value	Signal	P-Value	Signal	P-Value	Signal	P-Value	Signal	P-Value	Signal	P-Value	Signal	P-Value	Signal	P-Value	Signal	P-Value
Root	0.5	1	1027.1	0.0016418	1060.78	0.0016418	1199.09	0.0016418	1714.56	0.0016418	921.273	0.0016418	1076.75	0.0016418	1157.13	0.0016418	729.782	0.0016418	912.952	0.0016418	1395.29	0.0016418	X	X
Root	0.5	2	1019.72	0.0016418	1084.03	0.0016418	1332.16	0.0016418	1344.12	0.0016418	890.87	0.0016418	1181.44	0.0016418	936.738	0.0016418	739.97	0.0016418	869.562	0.0016418	1203.89	0.0016418	X	X
Root	1	1	843.827	0.0016418	1116.93	0.0016418	1131.06	0.0016418	1256.14	0.0016418	1224.54	0.0016418	1099.37	0.0016418	1194.01	0.0016418	775.764	0.0016418	1106.65	0.0016418	1188.23	0.0016418	X	X
Root	1	2	1035.55	0.0016418	1434.46	0.0016418	1368.66	0.0016418	1472.12	0.0016418	1143.42	0.0016418	1148.88	0.0016418	1155.35	0.0016418	858.73	0.0016418	980.765	0.0016418	1223.85	0.0016418	X	X
Root	3	1	1220.35	0.0016418	1436.74	0.0016418	828.412	0.0016418	1274.41	0.0016418	1390.6	0.0016418	875.555	0.0016418	1338.26	0.0016418	1111.18	0.0016418	1371.89	0.0016418	2398.29	0.0016418	X	X
Root	3	2	1294.3	0.0016418	1077.47	0.0016418	1104.56	0.0016418	1370.28	0.0016418	1349.9	0.0016418	763.655	0.0016418	1129.66	0.0016418	1030.41	0.0016418	1192.01	0.0016418	2628.55	0.0016418	X	X
Root	6	1	1170.91	0.0016418	885.839	0.0016418	802.069	0.00218063	1025.43	0.0016418	1048.02	0.0016418	1138.76	0.0016418	1257.08	0.0016418	899.122	0.0016418	1082.4	0.0016418	1012.36	0.0016418	X	X
Root	6	2	793.441	0.0016418	1014.01	0.0016418	1231.49	0.0016418	998.657	0.0016418	1260.47	0.0016418	1081.14	0.0016418	1167.54	0.0016418	991.711	0.0016418	1056.19	0.0016418	822.514	0.0016418	X	X
Root	12	1	1432.75	0.0016418	501.363	0.00218063	1017.24	0.0016418	514.678	0.0037632	1191.19	0.0016418	1018.43	0.0016418	1243.25	0.0016418	1042.61	0.0016418	1067.09	0.0016418	787.884	0.0016418	X	X
Root	12	2	1320.86	0.0016418	555.654	0.00218063	931.664	0.0016418	761.889	0.0016418	1057.1	0.0016418	1180.78	0.0016418	1249.75	0.0016418	1211.8	0.0016418	1006.13	0.0016418	797.348	0.0016418	X	X
Root	24	1	1085.57	0.0016418	534.596	0.00287513	928.018	0.0016418	577.774	0.0016418	1284.97	0.0016418	919.141	0.0016418	1210.34	0.0016418	769.588	0.0016418	956.809	0.0016418	831.817	0.0016418	X	X
Root	24	2	1202.36	0.0016418	398.245	0.0202309	817.892	0.0016418	688.398	0.0016418	1154.66	0.0016418	842.088	0.0016418	1180.58	0.0016418	778.535	0.0016418	992.129	0.0016418	914.586	0.0016418	X	X
Shoot	0.5	1	356.342	0.0452606	343.019	0.0544047	386.671	0.0306843	373.963	0.0306843	409.477	0.0162547	306.704	0.0544047	356.899	0.0102719	286.365	0.0452606	399.032	0.0770218	559.685	0.0037632	X	X
Shoot	0.5	2	508.921	0.0250028	462.584	0.0162547	344.573	0.106159	284.879	0.0306843	454.73	0.0016418	236.837	0.0162547	393.039	0.0162547	318.882	0.0250028	337.648	0.142525	411.245	0.0129677	X	X
Shoot	1	1	467.265	0.0102719	291.904	0.064952	497.458	0.0102719	590.738	0.0162547	445.575	0.0129677	430.033	0.00218063	465.969	0.0037632	284.6	0.00488985	492.274	0.0306843	623.07	0.0037632	X	X
Shoot	1	2	511.37	0.0037632	435.109	0.0250028	425.997	0.00807846	578.948	0.0102719	412.213	0.0162547	447.556	0.00630785	514.156	0.00218063	336.891	0.0770218	329.581	0.106159	940.977	0.00218063	X	X
Shoot	3	1	365.747	0.0202309	438.872	0.0202309	370.307	0.0162547	446.36	0.0162547	400.453	0.00287513	441.503	0.00807846	442.504	0.00630785	301.071	0.0202309	335.597	0.0306843	850.672	0.0016418	X	X
Shoot	3	2	429.254	0.0202309	530.74	0.0162547	388.316	0.0202309	535.05	0.0102719	418.869	0.00807846	411.685	0.0102719	379.644	0.0102719	346.789	0.0129677	543.904	0.0202309	678.501	0.0037632	X	X
Shoot	6	1	392.997	0.0452606	322.173	0.0306843	286.898	0.0306843	285.121	0.0129677	325.958	0.0373956	320.397	0.0202309	412.246	0.0162547	243.687	0.00807846	354.846	0.0306843	306.924	0.0770218	X	X
Shoot	6	2	439.892	0.0202309	243.366	0.106159	307.532	0.0250028	394.923	0.0202309	324.47	0.0250028	367.695	0.00807846	421.696	0.0102719	316.957	0.0250028	477.003	0.0373956	281.005	0.106159	X	X
Shoot	12	1	340.608	0.0162547	56.104	0.535494	362.122	0.00287513	471.879	0.00488985	331.968	0.00630785	371.821	0.0102719	325.43	0.00630785	275.586	0.0102719	530.218	0.0202309	340.439	0.00630785	X	X
Shoot	12	2	454.425	0.00630785	111.695	0.36079	375.777	0.00488985	382.075	0.00630785	379.54	0.00630785	378.866	0.0037632	384.755	0.00488985	277.219	0.00488985	435.547	0.0102719	250.675	0.00488985	X	X
Shoot	24	1	342.873	0.0129677	100.045	0.394634	223.353	0.0373956	486.269	0.00287513	422.174	0.0202309	249.993	0.0373956	334.008	0.0102719	358.732	0.0250028	302.943	0.0373956	381.226	0.0373956	X	X
Shoot	24	2	460.559	0.0162547	152.092	0.266442	274.015	0.0202309	504.468	0.0037632	433.422	0.0452606	428.511	0.0202309	364.075	0.00630785	304.681	0.0306843	465.925	0.0452606	341.841	0.0306843	X	X
Leaf	6	1	242.377	0.429293	X	X	X	X	X	X	X	X	X	X	X	X	X	X	X	X	X	X	51.9876	0.857475
Leaf	6	2	260.167	0.238017	X	X	X	X	X	X	X	X	X	X	X	X	X	X	X	X	X	X	223.887	0.266442
Leaf	6	3	298.911	0.163553	X	X	X	X	X	X	X	X	X	X	X	X	X	X	X	X	X	X	98.1744	0.211339
Leaf	12	1	191.656	0.211339	X	X	X	X	X	X	X	X	X	X	X	X	X	X	X	X	X	X	132.151	0.535494
Leaf	12	2	233.545	0.142525	X	X	X	X	X	X	X	X	X	X	X	X	X	X	X	X	X	X	179.806	0.328003
Leaf	12	3	249.441	0.106159	X	X	X	X	X	X	X	X	X	X	X	X	X	X	X	X	X	X	150.304	0.36079
Leaf	24	1	266.884	0.36079	X	X	X	X	X	X	X	X	X	X	X	X	X	X	X	X	X	X	62.4958	0.464506
Leaf	24	2	79.1207	0.266442	X	X	X	X	X	X	X	X	X	X	X	X	X	X	X	X	X	X	104.152	0.429293
Leaf	24	3	27.2608	0.5	X	X	X	X	X	X	X	X	X	X	X	X	X	X	X	X	X	X	93.1288	0.29649
HsfA1e [At3g02990]			Control		Cold		Osmotic		Salt		Drought		Genotoxic		Oxidative		UV-B		Wounding		Heat		Pathogen
Tissue	Time	Replicate	Signal	P-Value	Signal	P-Value	Signal	P-Value	Signal	P-Value	Signal	P-Value	Signal	P-Value	Signal	P-Value	Signal	P-Value	Signal	P-Value	Signal	P-Value	Signal	P-Value
Root	0.5	1	269.108	0.00807846	211.01	0.0202309	549.888	0.0037632	408.222	0.00287513	240.916	0.0102719	245.216	0.0037632	187.934	0.00488985	274.174	0.00488985	327.253	0.00807846	232.816	0.0102719	X	X
Root	0.5	2	217.623	0.00488985	213.127	0.0129677	525.424	0.0037632	483.915	0.00218063	339.616	0.00807846	254.369	0.0102719	256.286	0.00488985	294.817	0.00488985	268.666	0.00807846	296.674	0.0129677	X	X
Root	1	1	255.752	0.0162547	267.628	0.0129677	628.725	0.00218063	642.45	0.00218063	302.087	0.00488985	328.253	0.00488985	266.432	0.0102719	293.566	0.00488985	306.553	0.0202309	293.069	0.00807846	X	X
Root	1	2	273.503	0.00488985	196.507	0.0102719	666.414	0.0016418	656.075	0.00218063	305.117	0.0037632	276.94	0.0102719	302.409	0.0037632	387.503	0.00287513	292.804	0.0102719	287.678	0.00630785	X	X
Root	3	1	276.229	0.0129677	258.87	0.0037632	696.457	0.00218063	1214.98	0.0016418	279.773	0.0037632	264.671	0.0129677	208.685	0.00488985	202.645	0.00630785	243.207	0.0102719	490.909	0.00287513	X	X
Root	3	2	269.502	0.00630785	287.187	0.00630785	538.129	0.0037632	1281.38	0.0016418	420.279	0.00287513	232.944	0.00807846	285.659	0.00630785	246.18	0.0129677	321.036	0.00807846	565.535	0.00218063	X	X
Root	6	1	290.152	0.0129677	548.855	0.00287513	683.373	0.00218063	2285.18	0.0016418	368.584	0.00630785	263.732	0.0037632	297.149	0.0037632	240.648	0.0037632	360.154	0.0037632	265.637	0.0102719	X	X
Root	6	2	290.002	0.00630785	414.043	0.00488985	770.529	0.00218063	2515.87	0.0016418	377.531	0.0037632	255.994	0.0202309	286.054	0.0037632	259.381	0.00630785	254.877	0.0102719	296.38	0.0102719	X	X
Root	12	1	241.018	0.00807846	1014.13	0.00218063	733.441	0.00218063	1855.43	0.0016418	270.717	0.00807846	262.532	0.0102719	276.606	0.0129677	311.248	0.0037632	261.551	0.00630785	770.601	0.00218063	X	X
Root	12	2	280.168	0.00630785	985.068	0.00218063	733.477	0.00218063	811.56	0.0016418	305.46	0.0129677	248.365	0.00488985	256.232	0.00807846	302.676	0.0037632	362.612	0.0037632	674.557	0.0037632	X	X
Root	24	1	298.224	0.00630785	1681.6	0.0016418	631.961	0.00218063	1305.91	0.0016418	240.978	0.0102719	232.542	0.0162547	298.067	0.0102719	252.881	0.0250028	291.259	0.00488985	365.956	0.0037632	X	X
Root	24	2	240.744	0.0102719	1064.14	0.00218063	718.15	0.00218063	1043.15	0.0016418	250.43	0.00807846	196.432	0.0102719	288.859	0.0037632	240.419	0.00488985	278.524	0.00807846	270.092	0.00807846	X	X
Shoot	0.5	1	125.893	0.163553	217.261	0.106159	135.464	0.142525	143.229	0.106159	175.517	0.106159	188.177	0.106159	118.651	0.123405	173.078	0.0250028	165.44	0.064952	128.367	0.123405	X	X
Shoot	0.5	2	125.998	0.0373956	235.146	0.123405	100.184	0.163553	77.0491	0.29649	131.219	0.0250028	138.123	0.0373956	134.791	0.0770218	127.23	0.0202309	183.858	0.142525	78.6762	0.186499	X	X
Shoot	1	1	102.922	0.163553	142.774	0.29649	185.325	0.0452606	168.4	0.142525	138.663	0.106159	78.0044	0.0306843	117.911	0.142525	246.688	0.0129677	176.294	0.106159	232.137	0.0102719	X	X
Shoot	1	2	137.746	0.266442	126.22	0.142525	150.927	0.163553	83.4596	0.163553	176.516	0.0373956	134.807	0.0250028	123.463	0.0202309	293.789	0.0544047	189.256	0.0373956	366.19	0.0250028	X	X
Shoot	3	1	128.739	0.142525	101.954	0.142525	218.885	0.0202309	133.182	0.0907247	113.149	0.0373956	93.5249	0.142525	107.669	0.0907247	80.8964	0.211339	153.947	0.0544047	222.139	0.0544047	X	X
Shoot	3	2	137.495	0.0770218	146.387	0.0907247	87.9392	0.0102719	122.704	0.163553	110.506	0.0544047	87.4028	0.238017	103.486	0.238017	97.5882	0.238017	116.765	0.186499	132.429	0.0770218	X	X
Shoot	6	1	186.124	0.0770218	168.265	0.0452606	251.032	0.0102719	150.164	0.0102719	113.743	0.0373956	121.654	0.064952	171.093	0.106159	99.7961	0.0373956	178.064	0.0770218	133.295	0.0452606	X	X
Shoot	6	2	208.896	0.0544047	219.794	0.0306843	231.549	0.0102719	230.8	0.0544047	159.755	0.0452606	109.92	0.0770218	168.025	0.0544047	149.174	0.0306843	162.003	0.0770218	235.093	0.0306843	X	X
Shoot	12	1	170.032	0.0544047	324.015	0.0202309	759.713	0.00218063	307.729	0.00630785	161.632	0.0129677	146.573	0.0162547	186.48	0.0452606	169.328	0.0162547	195.903	0.0306843	338.57	0.0102719	X	X
Shoot	12	2	158.535	0.064952	368.865	0.0129677	563.446	0.00287513	276.995	0.0102719	167.923	0.0202309	86.4883	0.0452606	101.098	0.123405	157.606	0.0162547	146.312	0.0250028	233.564	0.0129677	X	X
Shoot	24	1	123.579	0.186499	596.062	0.0037632	652.2	0.00218063	215.463	0.0162547	98.9282	0.238017	138.796	0.142525	100.728	0.0373956	79.361	0.0770218	186.726	0.0452606	88.4532	0.328003	X	X
Shoot	24	2	133.293	0.106159	657.79	0.00287513	416.223	0.00287513	263.016	0.0250028	191.056	0.142525	78.5721	0.106159	154.661	0.0544047	157.943	0.0373956	224.907	0.186499	114.708	0.0770218	X	X
Leaf	6	1	82.7563	0.328003	X	X	X	X	X	X	X	X	X	X	X	X	X	X	X	X	X	X	166.503	0.429293
Leaf	6	2	135.77	0.328003	X	X	X	X	X	X	X	X	X	X	X	X	X	X	X	X	X	X	151.192	0.328003
Leaf	6	3	197.741	0.238017	X	X	X	X	X	X	X	X	X	X	X	X	X	X	X	X	X	X	19.682	0.761983
Leaf	12	1	164.358	0.186499	X	X	X	X	X	X	X	X	X	X	X	X	X	X	X	X	X	X	134.819	0.0907247
Leaf	12	2	107.086	0.186499	X	X	X	X	X	X	X	X	X	X	X	X	X	X	X	X	X	X	215.429	0.123405
Leaf	12	3	97.3499	0.142525	X	X	X	X	X	X	X	X	X	X	X	X	X	X	X	X	X	X	210.637	0.186499
Leaf	24	1	163.403	0.064952	X	X	X	X	X	X	X	X	X	X	X	X	X	X	X	X	X	X	212.382	0.0544047
Leaf	24	2	184.114	0.106159	X	X	X	X	X	X	X	X	X	X	X	X	X	X	X	X	X	X	173.124	0.0373956
Leaf	24	3	209.674	0.142525	X	X	X	X	X	X	X	X	X	X	X	X	X	X	X	X	X	X	215.86	0.0162547
HsfA3 [At5g03720]			Control		Cold		Osmotic		Salt		Drought		Genotoxic		Oxidative		UV-B		Wounding		Heat		Pathogen
Tissue	Time	Replicate	Signal	P-Value	Signal	P-Value	Signal	P-Value	Signal	P-Value	Signal	P-Value	Signal	P-Value	Signal	P-Value	Signal	P-Value	Signal	P-Value	Signal	P-Value	Signal	P-Value
Root	0.5	1	70.5348	0.186499	69.5395	0.328003	166.135	0.0306843	152.074	0.0373956	100.247	0.0544047	79.0182	0.186499	66.1261	0.186499	115.473	0.0770218	51.1434	0.429293	57.089	0.29649	X	X
Root	0.5	2	86.8154	0.211339	63.6162	0.238017	91.3807	0.186499	225.984	0.0452606	155.881	0.0373956	73.2435	0.211339	41.071	0.211339	134.758	0.0907247	63.3405	0.394634	17.294	0.464506	X	X
Root	1	1	7.67918	0.464506	114.654	0.123405	165.034	0.106159	193.586	0.0306843	179.695	0.0306843	81.8687	0.0907247	43.7723	0.238017	113.928	0.0907247	81.6774	0.266442	155.922	0.0373956	X	X
Root	1	2	13.892	0.464506	75.5738	0.266442	153.651	0.064952	200.518	0.0102719	109.646	0.0770218	49.6737	0.238017	76.578	0.29649	62.0854	0.266442	18.1875	0.36079	118.602	0.0373956	X	X
Root	3	1	102.25	0.163553	55.7154	0.238017	251.45	0.0102719	478.365	0.00287513	97.8766	0.211339	128.598	0.238017	4.33619	0.238017	120.745	0.064952	18.2392	0.238017	1234.32	0.0016418	X	X
Root	3	2	101.234	0.186499	109.48	0.106159	199.398	0.0306843	415.392	0.0037632	142.748	0.0452606	127.155	0.106159	179.413	0.0907247	130.067	0.064952	57.3072	0.211339	1293.66	0.0016418	X	X
Root	6	1	84.5199	0.328003	208.421	0.0544047	158.98	0.106159	567.517	0.00488985	122.152	0.106159	117.875	0.0250028	209.379	0.00807846	50.3796	0.238017	73.5833	0.29649	199.478	0.0770218	X	X
Root	6	2	66.0674	0.29649	140.494	0.064952	149.506	0.0102719	713.496	0.00218063	111.79	0.0770218	111.039	0.123405	116.202	0.0544047	95.5252	0.0907247	95.8781	0.186499	143.418	0.123405	X	X
Root	12	1	80.3399	0.29649	757.085	0.0016418	183.37	0.0306843	445.033	0.00218063	70.5086	0.186499	150.431	0.0544047	119.777	0.123405	75.7251	0.186499	136.59	0.0452606	75.8468	0.186499	X	X
Root	12	2	93.8352	0.211339	427.094	0.00218063	163.713	0.0770218	66.4564	0.186499	9.77649	0.394634	101.403	0.211339	50.492	0.328003	113.393	0.142525	43.5927	0.163553	92.5152	0.163553	X	X
Root	24	1	51.5296	0.29649	397.344	0.0016418	63.581	0.123405	239.697	0.00630785	84.7944	0.36079	102.931	0.163553	110.077	0.123405	65.1323	0.142525	77.2592	0.266442	65.2866	0.186499	X	X
Root	24	2	107.777	0.186499	572.501	0.0016418	29.3127	0.429293	243.899	0.0037632	51.1645	0.464506	16.3272	0.394634	85.9784	0.266442	12.1698	0.29649	70.7468	0.535494	43.6432	0.36079	X	X
Shoot	0.5	1	207.494	0.0250028	176.388	0.064952	171.016	0.0102719	230.444	0.0452606	174.692	0.106159	179.539	0.123405	131.863	0.00488985	234.786	0.0037632	325.67	0.0102719	134.124	0.0770218	X	X
Shoot	0.5	2	260.031	0.0250028	146.985	0.106159	186.107	0.0544047	166.725	0.0306843	492.712	0.0016418	183.559	0.0162547	106.518	0.0102719	251.668	0.00287513	319.02	0.0452606	95.1451	0.123405	X	X
Shoot	1	1	112.065	0.0373956	57.0813	0.266442	254.604	0.0306843	182.448	0.064952	477.815	0.0016418	250.295	0.0102719	118.367	0.0770218	641.097	0.0016418	354.261	0.0250028	248.036	0.0306843	X	X
Shoot	1	2	178.789	0.0544047	154.06	0.0907247	163.453	0.0250028	101.284	0.211339	157.047	0.0129677	200.48	0.0037632	128.876	0.0202309	666.286	0.0016418	201.86	0.0770218	195.659	0.163553	X	X
Shoot	3	1	181.88	0.0452606	99.1624	0.0907247	185.587	0.064952	57.9553	0.186499	108.047	0.142525	115.722	0.0373956	148.437	0.0770218	262.353	0.0016418	208.458	0.0544047	788.286	0.0016418	X	X
Shoot	3	2	213.563	0.0202309	200.496	0.0544047	151.891	0.0162547	163.388	0.0544047	140.071	0.0907247	151.555	0.0306843	103.503	0.0250028	309.41	0.0016418	183.938	0.0306843	1071.4	0.0016418	X	X
Shoot	6	1	171.049	0.0129677	207.176	0.064952	152.47	0.0129677	139.555	0.0452606	169.805	0.0016418	231.013	0.0016418	192.542	0.00807846	253.727	0.0016418	190.338	0.0162547	364.358	0.00218063	X	X
Shoot	6	2	254.108	0.0373956	152.104	0.0250028	112.74	0.0544047	137.59	0.0544047	182.562	0.00630785	163.266	0.00218063	131.956	0.00807846	192.533	0.0016418	377.743	0.0037632	457.666	0.0016418	X	X
Shoot	12	1	324.093	0.00488985	239.413	0.0373956	77.9401	0.464506	142.511	0.106159	180.193	0.0102719	158.833	0.00630785	315.019	0.0016418	220.742	0.00218063	327.836	0.0202309	255.783	0.00630785	X	X
Shoot	12	2	252.942	0.0037632	134.597	0.0102719	93.0445	0.328003	42.6774	0.142525	162.143	0.00488985	139.66	0.00218063	293.149	0.0037632	176.142	0.0016418	348.026	0.00630785	193.767	0.00630785	X	X
Shoot	24	1	132.143	0.064952	277.923	0.00807846	16.8177	0.464506	3.13871	0.535494	52.3052	0.464506	110.013	0.163553	87.0058	0.123405	197.613	0.0306843	132.392	0.0250028	112.027	0.0907247	X	X
Shoot	24	2	120.202	0.142525	193.429	0.00630785	71.5464	0.211339	5.07948	0.394634	124.966	0.142525	58.2572	0.211339	108.999	0.00630785	165.118	0.0162547	106.468	0.211339	55.4111	0.142525	X	X
Leaf	6	1	200.832	0.211339	X	X	X	X	X	X	X	X	X	X	X	X	X	X	X	X	X	X	33.4097	0.733558
Leaf	6	2	168.18	0.142525	X	X	X	X	X	X	X	X	X	X	X	X	X	X	X	X	X	X	84.0653	0.394634
Leaf	6	3	77.6317	0.266442	X	X	X	X	X	X	X	X	X	X	X	X	X	X	X	X	X	X	143.692	0.570707
Leaf	12	1	124.997	0.186499	X	X	X	X	X	X	X	X	X	X	X	X	X	X	X	X	X	X	96.4025	0.328003
Leaf	12	2	254.267	0.0544047	X	X	X	X	X	X	X	X	X	X	X	X	X	X	X	X	X	X	16.7888	0.836446
Leaf	12	3	168.615	0.064952	X	X	X	X	X	X	X	X	X	X	X	X	X	X	X	X	X	X	113.183	0.123405
Leaf	24	1	62.5487	0.36079	X	X	X	X	X	X	X	X	X	X	X	X	X	X	X	X	X	X	36.3408	0.429293
Leaf	24	2	108.105	0.163553	X	X	X	X	X	X	X	X	X	X	X	X	X	X	X	X	X	X	101.084	0.266442
Leaf	24	3	93.4953	0.266442	X	X	X	X	X	X	X	X	X	X	X	X	X	X	X	X	X	X	67.216	0.394634
HsfA6b [At3g22830]			Control		Cold		Osmotic		Salt		Drought		Genotoxic		Oxidative		UV-B		Wounding		Heat		Pathogen
Tissue	Time	Replicate	Signal	P-Value	Signal	P-Value	Signal	P-Value	Signal	P-Value	Signal	P-Value	Signal	P-Value	Signal	P-Value	Signal	P-Value	Signal	P-Value	Signal	P-Value	Signal	P-Value
Root	0.5	1	27.8485	0.429293	12.3855	0.733558	3701.18	0.0016418	2236.03	0.0016418	290.385	0.0129677	28.4143	0.570707	39.1439	0.328003	101.621	0.142525	8.03836	0.733558	46.9954	0.36079	X	X
Root	0.5	2	41.5237	0.142525	44.702	0.186499	2751.87	0.0016418	2437.26	0.0016418	425.496	0.0250028	74.6498	0.123405	27.0052	0.605366	147.134	0.123405	40.1586	0.5	8.45583	0.788661	X	X
Root	1	1	131.491	0.106159	132.601	0.0907247	5313.38	0.0016418	3340.16	0.0016418	425.883	0.0102719	70.6887	0.142525	74.7585	0.106159	204.904	0.0544047	54.1925	0.211339	56.1799	0.328003	X	X
Root	1	2	115.139	0.163553	103.607	0.211339	6373.89	0.0016418	3496.64	0.0016418	283.412	0.0102719	60.53	0.186499	63.4085	0.123405	233.149	0.0306843	58.0291	0.29649	4.42251	0.63921	X	X
Root	3	1	119.772	0.106159	1920.87	0.0016418	5601.18	0.0016418	11436.5	0.0016418	117.873	0.0544047	54.8237	0.238017	67.9496	0.464506	125.566	0.0373956	76.8034	0.328003	375.336	0.0250028	X	X
Root	3	2	66.928	0.29649	1410	0.0016418	4583	0.0016418	9701.1	0.0016418	189.525	0.0373956	118.421	0.0907247	118.626	0.0907247	121.761	0.106159	66.013	0.211339	328.483	0.0306843	X	X
Root	6	1	210.454	0.0306843	9910.88	0.0016418	4231.57	0.0016418	19129	0.0016418	168.039	0.0544047	213.868	0.0250028	151.813	0.0452606	271.036	0.0129677	313.333	0.0770218	304.745	0.0202309	X	X
Root	6	2	312.667	0.0202309	11533.5	0.0016418	5264.54	0.0016418	15929.5	0.0016418	383.745	0.0129677	223.844	0.0452606	189.285	0.0544047	250.456	0.0162547	183.313	0.064952	335.143	0.0373956	X	X
Root	12	1	194.735	0.0250028	8578.85	0.0016418	3026.03	0.0016418	15737.2	0.0016418	276.404	0.123405	199.483	0.0306843	227.073	0.0452606	177.911	0.0544047	227.409	0.211339	384.901	0.00630785	X	X
Root	12	2	215.754	0.0452606	5831.45	0.0016418	3122.21	0.0016418	6839.42	0.0016418	326.581	0.0102719	204.415	0.0452606	209.072	0.064952	146.247	0.0544047	218.667	0.0373956	332.018	0.0250028	X	X
Root	24	1	34.9871	0.605366	2520.8	0.0016418	425.719	0.0129677	10182.5	0.0016418	27.5146	0.394634	29.8227	0.535494	4.94146	0.761983	58.9074	0.238017	71.4811	0.186499	28.1353	0.29649	X	X
Root	24	2	38.9202	0.535494	5148.96	0.0016418	572.947	0.0129677	8612.52	0.0016418	36.7612	0.238017	5.09816	0.570707	44.5147	0.328003	64.8739	0.123405	36.7171	0.36079	61.3082	0.211339	X	X
Shoot	0.5	1	10.8955	0.570707	3.9739	0.761983	2.87639	0.922978	7.2774	0.788661	2.40849	0.570707	26.3776	0.429293	34.3105	0.123405	1.43302	0.429293	13.5367	0.63921	5.1509	0.70351	X	X
Shoot	0.5	2	31.3011	0.328003	19.0714	0.63921	7.72687	0.893841	3.19987	0.63921	24.7045	0.142525	3.86259	0.394634	4.27558	0.893841	13.5653	0.535494	10.896	0.429293	6.19093	0.813501	X	X
Shoot	1	1	18.3866	0.570707	35.0423	0.733558	17.4913	0.788661	8.13938	0.70351	4.40897	0.857475	23.4328	0.266442	14.0161	0.5	19.326	0.394634	4.41	0.909275	6.74016	0.788661	X	X
Shoot	1	2	51.1217	0.211339	16.6428	0.671997	2.10602	0.922978	29.8731	0.535494	4.29066	0.733558	18.8239	0.5	29.8059	0.394634	1.12627	0.954739	5.76533	0.893841	34.827	0.064952	X	X
Shoot	3	1	34.4943	0.00807846	46.0493	0.29649	152.352	0.0162547	118.34	0.0037632	2.08178	0.70351	12.792	0.535494	25.0786	0.328003	17.328	0.464506	50.0912	0.0544047	1.33849	0.857475	X	X
Shoot	3	2	29.8184	0.064952	93.2594	0.0373956	105.358	0.0544047	182.321	0.0016418	32.106	0.0250028	35.1751	0.0770218	9.74062	0.186499	42.935	0.106159	16.5744	0.5	22.5483	0.163553	X	X
Shoot	6	1	27.9669	0.328003	567.04	0.0016418	900.806	0.0016418	188.89	0.00488985	39.7072	0.064952	16.5236	0.186499	28.0569	0.0250028	4.19512	0.761983	28.9312	0.142525	31.0574	0.0907247	X	X
Shoot	6	2	13.2257	0.186499	343.766	0.0037632	708.869	0.0016418	198.821	0.00218063	38.8075	0.0544047	6.7215	0.211339	33.7394	0.0907247	6.64577	0.570707	36.2435	0.0907247	20.7399	0.429293	X	X
Shoot	12	1	13.4773	0.761983	306.81	0.00488985	1872.58	0.0016418	317.532	0.0037632	19.432	0.36079	18.0538	0.211339	3.92678	0.813501	22.3595	0.671997	62.5186	0.238017	33.2936	0.5	X	X
Shoot	12	2	47.1745	0.163553	403.039	0.00630785	1243.72	0.0016418	597.251	0.0016418	22.7879	0.464506	8.68752	0.5	69.9809	0.238017	21.4246	0.761983	73.9411	0.238017	30.5962	0.5	X	X
Shoot	24	1	9.71412	0.733558	129.452	0.0452606	20.6866	0.857475	9.21801	0.63921	23.7265	0.328003	8.43683	0.876595	2.56218	0.671997	20.4949	0.671997	37.0117	0.5	23.1747	0.535494	X	X
Shoot	24	2	6.37068	0.813501	205.86	0.0250028	52.4387	0.211339	24.0114	0.328003	22.4222	0.605366	12.2088	0.5	2.99802	0.813501	2.67173	0.70351	35.5846	0.788661	23.5626	0.5	X	X
Leaf	6	1	5.6411	0.394634	X	X	X	X	X	X	X	X	X	X	X	X	X	X	X	X	X	X	75.6554	0.328003
Leaf	6	2	18.952	0.29649	X	X	X	X	X	X	X	X	X	X	X	X	X	X	X	X	X	X	87.5363	0.29649
Leaf	6	3	30.2674	0.394634	X	X	X	X	X	X	X	X	X	X	X	X	X	X	X	X	X	X	61.7153	0.429293
Leaf	12	1	11.7761	0.922978	X	X	X	X	X	X	X	X	X	X	X	X	X	X	X	X	X	X	33.6337	0.671997
Leaf	12	2	67.454	0.394634	X	X	X	X	X	X	X	X	X	X	X	X	X	X	X	X	X	X	11.0524	0.909275
Leaf	12	3	26.4088	0.63921	X	X	X	X	X	X	X	X	X	X	X	X	X	X	X	X	X	X	1.53301	0.945595
Leaf	24	1	10.9105	0.945595	X	X	X	X	X	X	X	X	X	X	X	X	X	X	X	X	X	X	32.5739	0.63921
Leaf	24	2	11.9844	0.962604	X	X	X	X	X	X	X	X	X	X	X	X	X	X	X	X	X	X	2.23564	0.993692
Leaf	24	3	31.0198	0.909275	X	X	X	X	X	X	X	X	X	X	X	X	X	X	X	X	X	X	8.05767	0.954739
HsfB2b [At4g11660]			Control		Cold		Osmotic		Salt		Drought		Genotoxic		Oxidative		UV-B		Wounding		Heat		Pathogen
Tissue	Time	Replicate	Signal	P-Value	Signal	P-Value	Signal	P-Value	Signal	P-Value	Signal	P-Value	Signal	P-Value	Signal	P-Value	Signal	P-Value	Signal	P-Value	Signal	P-Value	Signal	P-Value
Root	0.5	1	303.255	0.00218063	366.825	0.0016418	382.701	0.0016418	584.165	0.0016418	362.484	0.0016418	153.876	0.00630785	309.809	0.0037632	297.611	0.0016418	200.38	0.0102719	1572.68	0.0016418	X	X
Root	0.5	2	224.569	0.00807846	249.866	0.00218063	411.279	0.00287513	403.535	0.0016418	383	0.0016418	262.342	0.00488985	346.84	0.0016418	276.745	0.0016418	273.62	0.00488985	1471.47	0.0016418	X	X
Root	1	1	282.09	0.0016418	217.511	0.0016418	448.798	0.0016418	590.418	0.0016418	385.476	0.0016418	197.016	0.00630785	222.745	0.0016418	257.509	0.0016418	253.142	0.00218063	2952.55	0.0016418	X	X
Root	1	2	246.194	0.0016418	271.256	0.0016418	323.176	0.00218063	648.913	0.0016418	378.586	0.0016418	224.28	0.00218063	298.99	0.00218063	235.588	0.0037632	286.875	0.0037632	3221.9	0.0016418	X	X
Root	3	1	278.55	0.0037632	328.263	0.00488985	558.643	0.00218063	1022.72	0.0016418	375.07	0.0016418	235.945	0.0016418	305.784	0.0016418	273.28	0.0016418	320.248	0.0016418	4093.07	0.0016418	X	X
Root	3	2	313.377	0.00287513	284.211	0.0016418	676.747	0.0016418	1147.48	0.0016418	474.534	0.0016418	252.097	0.0037632	441.485	0.0016418	251.468	0.0016418	310.027	0.0016418	3823.17	0.0016418	X	X
Root	6	1	225.859	0.0202309	199.759	0.0544047	532.911	0.0016418	848.575	0.0016418	349.349	0.0016418	265.734	0.00287513	623.168	0.0016418	193.905	0.0202309	244.897	0.00287513	165.817	0.0452606	X	X
Root	6	2	244.4	0.00807846	233.982	0.064952	850.41	0.0016418	930.679	0.0016418	302.964	0.0016418	304.071	0.00218063	282.403	0.00287513	196.427	0.00488985	445.176	0.00218063	221.102	0.0373956	X	X
Root	12	1	371.032	0.0016418	279.139	0.0102719	670.227	0.0016418	1332.62	0.0016418	222.894	0.00488985	261.661	0.0037632	355.903	0.0016418	281.929	0.00488985	502.901	0.0016418	287.749	0.0016418	X	X
Root	12	2	297.825	0.00287513	218.927	0.0129677	857.474	0.0016418	799.106	0.00218063	248.117	0.0016418	280.135	0.0016418	232.971	0.00287513	253.093	0.0102719	460.911	0.00218063	410.977	0.0016418	X	X
Root	24	1	413.406	0.00218063	595.463	0.0016418	647.791	0.0016418	953.462	0.0016418	261.847	0.0037632	290.823	0.0016418	310.606	0.0016418	417.943	0.0016418	226.417	0.0129677	330.212	0.0102719	X	X
Root	24	2	411.565	0.00218063	517.008	0.0016418	675.436	0.0016418	893.223	0.0016418	334.368	0.00218063	314.748	0.00218063	458.723	0.0016418	310.221	0.0016418	436.538	0.00218063	297.889	0.00218063	X	X
Shoot	0.5	1	160.323	0.0452606	365.973	0.00218063	140.157	0.0373956	180.358	0.00287513	252.477	0.0016418	258.962	0.0544047	91.3736	0.0544047	254.184	0.00488985	214.819	0.00807846	2478.24	0.0016418	X	X
Shoot	0.5	2	205.586	0.0162547	289.161	0.0016418	159.168	0.0162547	288.846	0.00630785	251.351	0.0016418	212.28	0.0373956	232.092	0.00807846	216.32	0.00218063	224.825	0.0250028	1641.88	0.0016418	X	X
Shoot	1	1	258.657	0.0544047	238.714	0.0037632	304.164	0.0016418	133.71	0.0250028	366.793	0.00807846	158.666	0.0016418	285.78	0.0037632	481.031	0.0016418	380.729	0.00218063	5330.15	0.0016418	X	X
Shoot	1	2	150.721	0.0544047	262.327	0.00287513	231.83	0.00218063	209.644	0.0306843	249.818	0.0016418	146.37	0.00807846	158.482	0.00218063	505.985	0.0016418	462.632	0.00218063	5756.88	0.0016418	X	X
Shoot	3	1	191.373	0.0202309	294.031	0.00807846	141.869	0.00807846	257.959	0.00488985	119.531	0.00287513	124.392	0.0037632	122.372	0.00630785	368.16	0.00287513	195.788	0.0129677	3446.05	0.0016418	X	X
Shoot	3	2	179.803	0.00807846	186.483	0.0037632	279.454	0.00287513	377.498	0.00488985	163.528	0.0129677	139.948	0.00630785	174.506	0.00630785	330.599	0.00218063	221.21	0.0544047	3070.92	0.0016418	X	X
Shoot	6	1	154.901	0.0306843	33.1726	0.186499	181.064	0.0452606	297.099	0.0037632	213.218	0.0306843	173.198	0.064952	194.535	0.0102719	205.968	0.0016418	99.2798	0.00807846	98.0182	0.0907247	X	X
Shoot	6	2	198.101	0.064952	96.4586	0.123405	260.918	0.00488985	340.388	0.0102719	121.475	0.00807846	182.358	0.0306843	194.628	0.00807846	230.904	0.0016418	193.936	0.0452606	49.9616	0.238017	X	X
Shoot	12	1	301.636	0.0016418	92.3291	0.211339	849.926	0.00218063	451.2	0.0016418	306.896	0.00287513	244.325	0.0016418	378.503	0.0016418	234.855	0.0037632	195.198	0.00488985	285.761	0.0016418	X	X
Shoot	12	2	309.963	0.0016418	92.3084	0.238017	659.726	0.0016418	408.243	0.0016418	250.614	0.0016418	239.024	0.00218063	250.592	0.0016418	150.345	0.00807846	244.268	0.00630785	308.122	0.00287513	X	X
Shoot	24	1	192.182	0.00218063	322.922	0.0016418	1191.66	0.0016418	720.454	0.0016418	272.239	0.00287513	155.075	0.0016418	236.097	0.0016418	315.846	0.0037632	185.02	0.0102719	368.572	0.0016418	X	X
Shoot	24	2	241.743	0.0016418	370.12	0.00488985	774.72	0.0016418	879.401	0.0016418	295.965	0.0016418	267.596	0.0016418	646.143	0.0016418	367.728	0.0016418	270.154	0.00287513	351.858	0.0016418	X	X
Leaf	6	1	256.477	0.00807846	X	X	X	X	X	X	X	X	X	X	X	X	X	X	X	X	X	X	311.028	0.0037632
Leaf	6	2	236.63	0.0162547	X	X	X	X	X	X	X	X	X	X	X	X	X	X	X	X	X	X	305.968	0.00218063
Leaf	6	3	320.53	0.0544047	X	X	X	X	X	X	X	X	X	X	X	X	X	X	X	X	X	X	303.187	0.0202309
Leaf	12	1	370.113	0.00488985	X	X	X	X	X	X	X	X	X	X	X	X	X	X	X	X	X	X	403.809	0.0016418
Leaf	12	2	365.58	0.00218063	X	X	X	X	X	X	X	X	X	X	X	X	X	X	X	X	X	X	332.723	0.0102719
Leaf	12	3	446.426	0.00287513	X	X	X	X	X	X	X	X	X	X	X	X	X	X	X	X	X	X	271.167	0.00630785
Leaf	24	1	187.233	0.0162547	X	X	X	X	X	X	X	X	X	X	X	X	X	X	X	X	X	X	178.403	0.0162547
Leaf	24	2	223.302	0.0770218	X	X	X	X	X	X	X	X	X	X	X	X	X	X	X	X	X	X	254.934	0.0373956
Leaf	24	3	289.935	0.0452606	X	X	X	X	X	X	X	X	X	X	X	X	X	X	X	X	X	X	126.112	0.0306843
HsfA4a [At4g18880]			Control		Cold		Osmotic		Salt		Drought		Genotoxic		Oxidative		UV-B		Wounding		Heat		Pathogen
Tissue	Time	Replicate	Signal	P-Value	Signal	P-Value	Signal	P-Value	Signal	P-Value	Signal	P-Value	Signal	P-Value	Signal	P-Value	Signal	P-Value	Signal	P-Value	Signal	P-Value	Signal	P-Value
Root	0.5	1	1125.9	0.00218063	862.269	0.00218063	1895.95	0.0016418	2282.21	0.0016418	2271.57	0.0016418	1018.72	0.00218063	1078.72	0.0016418	1400.91	0.0016418	1164.97	0.00218063	1255.05	0.00218063	X	X
Root	0.5	2	1157.89	0.00218063	1030.33	0.0016418	1704.36	0.0016418	1930.82	0.0016418	1969.44	0.0016418	1253.78	0.0016418	1299.5	0.0016418	1371.02	0.00218063	1116.11	0.0016418	1109.75	0.00218063	X	X
Root	1	1	1002.09	0.00218063	1153.73	0.00218063	1772.51	0.0016418	3501.84	0.0016418	1170.88	0.00218063	1105.94	0.00218063	1028.78	0.0016418	1286.66	0.0016418	815.502	0.0016418	1454.66	0.0016418	X	X
Root	1	2	930.623	0.00218063	989.268	0.00218063	1402.15	0.00218063	3302.31	0.0016418	1845.33	0.0016418	983.463	0.00218063	1080.59	0.00218063	1426.98	0.0016418	988.975	0.0016418	1756.03	0.0016418	X	X
Root	3	1	1212.15	0.0016418	1857.07	0.0016418	1395.56	0.00218063	5988.72	0.0016418	1034.23	0.00218063	1117.83	0.00218063	1264.32	0.0016418	1577.89	0.0016418	1208.03	0.0016418	1964.88	0.00218063	X	X
Root	3	2	1329.1	0.0016418	2284.42	0.0016418	1609.7	0.0016418	6578.6	0.0016418	1298.34	0.00218063	1113.61	0.0016418	1517.04	0.00218063	1627.76	0.0016418	1167.85	0.0016418	2278.34	0.0016418	X	X
Root	6	1	990.582	0.0016418	2165.47	0.0016418	1359.88	0.00218063	6044.69	0.0016418	1291.69	0.0016418	1093	0.00218063	1771.27	0.0016418	1231.94	0.00218063	1099.43	0.0016418	920.567	0.00218063	X	X
Root	6	2	1002.2	0.00218063	2584.96	0.0016418	1845.38	0.0016418	5901.36	0.0016418	932.947	0.00218063	1406.79	0.0016418	1286.17	0.0016418	1238.89	0.00218063	1327.93	0.0016418	846.655	0.00218063	X	X
Root	12	1	988.503	0.0016418	2389.59	0.0016418	1130.67	0.00218063	4737	0.0016418	856.501	0.00218063	1254.62	0.0016418	1196.44	0.0016418	1012.71	0.0016418	974.393	0.00218063	872.092	0.00218063	X	X
Root	12	2	890.204	0.00218063	2093.4	0.0016418	1417.63	0.00218063	1610.95	0.0016418	803.316	0.0016418	1178.73	0.00218063	1122.43	0.0016418	823.227	0.0016418	1108.27	0.00218063	805.213	0.0016418	X	X
Root	24	1	1126.45	0.00218063	2675.57	0.0016418	1276.08	0.00218063	4398.41	0.0016418	815.806	0.0016418	1522.61	0.0016418	1801.45	0.00218063	1394.67	0.00218063	1328.9	0.00218063	781.48	0.00218063	X	X
Root	24	2	918.682	0.00218063	2578.62	0.0016418	1249.49	0.0016418	3486.32	0.0016418	849.948	0.00218063	1248.18	0.0016418	1293.67	0.0016418	1526	0.0016418	1170.89	0.0016418	818.196	0.00218063	X	X
Shoot	0.5	1	597.979	0.00218063	391.428	0.0102719	556.666	0.00218063	535.761	0.0037632	1098.71	0.0016418	510.439	0.00488985	533.934	0.00287513	1419.99	0.00218063	688.388	0.00287513	450.426	0.0102719	X	X
Shoot	0.5	2	428.877	0.0016418	478.942	0.0250028	979.327	0.0016418	570.23	0.00287513	733.23	0.00287513	465.412	0.0016418	537.043	0.00287513	981.539	0.00218063	695.143	0.00287513	424.846	0.0162547	X	X
Shoot	1	1	552.311	0.00218063	824.675	0.0037632	928.522	0.00218063	504.235	0.0202309	736.074	0.0016418	376.656	0.0037632	300.31	0.0202309	829.317	0.0016418	341.372	0.00287513	442.073	0.00807846	X	X
Shoot	1	2	348.578	0.0306843	566.007	0.0016418	875.787	0.00218063	498.594	0.00807846	820.845	0.00218063	352.626	0.00488985	293.787	0.00807846	779.087	0.00287513	680.163	0.0102719	609.689	0.00807846	X	X
Shoot	3	1	447.887	0.00488985	2863.23	0.0016418	1016.7	0.00218063	512.361	0.0037632	470.489	0.00488985	407.376	0.00488985	360.421	0.00488985	4480.64	0.0016418	474.231	0.00218063	407.609	0.00218063	X	X
Shoot	3	2	537.226	0.00630785	2884.44	0.0016418	1598.23	0.00218063	647.283	0.0037632	427.555	0.0037632	368.377	0.00218063	335.056	0.00630785	3843.57	0.0016418	557.917	0.00218063	536.164	0.00488985	X	X
Shoot	6	1	502.03	0.0037632	2683.24	0.0016418	1159.5	0.00218063	908.389	0.00218063	616.727	0.00287513	699.423	0.00218063	589.591	0.00218063	2602.3	0.0016418	520.235	0.00218063	493.105	0.0102719	X	X
Shoot	6	2	529.233	0.0306843	1848.69	0.00218063	1482.44	0.00218063	746.81	0.0037632	604.283	0.00218063	666.707	0.00218063	422.452	0.0016418	2919.22	0.0016418	585.156	0.00488985	441.919	0.00807846	X	X
Shoot	12	1	566.794	0.0037632	739.395	0.00218063	1489.58	0.00218063	538.143	0.00287513	576.623	0.00287513	810.083	0.00218063	924.164	0.0016418	711.661	0.00218063	516.841	0.00488985	458.274	0.0037632	X	X
Shoot	12	2	546.137	0.00630785	723.682	0.00218063	1775.6	0.00218063	828.148	0.00287513	610.963	0.00218063	727.816	0.00218063	569.773	0.00218063	695.422	0.0016418	547.167	0.0037632	507.511	0.00488985	X	X
Shoot	24	1	355.04	0.0129677	720.746	0.00287513	1580.04	0.0016418	517.406	0.00218063	470.581	0.0129677	590.308	0.0016418	348.069	0.0102719	656.627	0.00218063	466.769	0.00630785	412.628	0.0306843	X	X
Shoot	24	2	376.656	0.0162547	632.071	0.0037632	2451.2	0.00218063	508.35	0.00218063	435.278	0.00287513	582.8	0.00218063	1687.58	0.0016418	597.939	0.00218063	448.853	0.0770218	299.625	0.0250028	X	X
Leaf	6	1	594.169	0.00287513	X	X	X	X	X	X	X	X	X	X	X	X	X	X	X	X	X	X	1360.12	0.0016418
Leaf	6	2	638.215	0.00218063	X	X	X	X	X	X	X	X	X	X	X	X	X	X	X	X	X	X	1514.43	0.0016418
Leaf	6	3	1429.24	0.00218063	X	X	X	X	X	X	X	X	X	X	X	X	X	X	X	X	X	X	1427.29	0.0016418
Leaf	12	1	1074.34	0.00218063	X	X	X	X	X	X	X	X	X	X	X	X	X	X	X	X	X	X	1385	0.0016418
Leaf	12	2	1209.75	0.00218063	X	X	X	X	X	X	X	X	X	X	X	X	X	X	X	X	X	X	1188.57	0.0016418
Leaf	12	3	1017.81	0.00218063	X	X	X	X	X	X	X	X	X	X	X	X	X	X	X	X	X	X	1138.41	0.00218063
Leaf	24	1	1087.72	0.00218063	X	X	X	X	X	X	X	X	X	X	X	X	X	X	X	X	X	X	1224.09	0.00218063
Leaf	24	2	630.462	0.00287513	X	X	X	X	X	X	X	X	X	X	X	X	X	X	X	X	X	X	1340.13	0.0016418
Leaf	24	3	664.316	0.00218063	X	X	X	X	X	X	X	X	X	X	X	X	X	X	X	X	X	X	1412.62	0.00218063
HsfA8 [At1g67970]			Control		Cold		Osmotic		Salt		Drought		Genotoxic		Oxidative		UV-B		Wounding		Heat		Pathogen
Tissue	Time	Replicate	Signal	P-Value	Signal	P-Value	Signal	P-Value	Signal	P-Value	Signal	P-Value	Signal	P-Value	Signal	P-Value	Signal	P-Value	Signal	P-Value	Signal	P-Value	Signal	P-Value
Root	0.5	1	404.25	0.00218063	282.15	0.0016418	458.896	0.0037632	517.636	0.0016418	425.135	0.0016418	441.623	0.0016418	385.768	0.0016418	597.165	0.0016418	410.388	0.0016418	369.375	0.0016418	X	X
Root	0.5	2	397.001	0.0016418	335.483	0.0016418	526.85	0.0016418	449.001	0.0016418	360.633	0.0016418	467.26	0.0016418	446.067	0.00218063	625.215	0.0016418	450.612	0.0016418	438.623	0.00218063	X	X
Root	1	1	376.621	0.00218063	338.895	0.0016418	905.231	0.0016418	740.841	0.0016418	668.105	0.0016418	478.555	0.0016418	337.665	0.0016418	613.787	0.0016418	390.515	0.0016418	418.711	0.0016418	X	X
Root	1	2	291.581	0.0016418	382.732	0.0016418	554.262	0.0016418	787.649	0.0016418	612.693	0.0016418	527.893	0.0016418	376.188	0.0016418	526.006	0.0016418	381.395	0.0016418	402.062	0.00213343	X	X
Root	3	1	638.308	0.0016418	734.376	0.0016418	910.174	0.0016418	1719.3	0.0016418	526.594	0.0016418	875.277	0.0016418	462.988	0.0016418	730.908	0.0016418	436.211	0.0016418	402.517	0.0016418	X	X
Root	3	2	503.639	0.0016418	397.882	0.0037632	792.374	0.0016418	1624.82	0.0016418	556.854	0.0016418	726.888	0.0016418	424.901	0.0016418	826.773	0.0016418	424.419	0.0016418	455.578	0.0016418	X	X
Root	6	1	533.857	0.0016418	1691.63	0.0016418	817.286	0.0016418	1667.45	0.0016418	554.832	0.0016418	772.079	0.0016418	518.405	0.0016418	684.22	0.0016418	475.394	0.0016418	642.065	0.0016418	X	X
Root	6	2	459.127	0.0016418	1546.69	0.0016418	729.901	0.0016418	1360.7	0.0016418	562.957	0.0016418	760.863	0.0016418	478.57	0.0016418	564.9	0.0016418	530.067	0.0016418	669.984	0.0016418	X	X
Root	12	1	310.332	0.00218063	1778.9	0.0016418	445.703	0.00218063	1252.09	0.0016418	351.581	0.00218063	643.131	0.0016418	509.356	0.0016418	323.472	0.0016418	402.142	0.0016418	406.311	0.0016418	X	X
Root	12	2	397.549	0.0016418	1458.15	0.0016418	567.57	0.00218063	572.302	0.0016418	416.579	0.00218063	615.369	0.0016418	401.685	0.0016418	436.164	0.0016418	445.976	0.0016418	402.5	0.0016418	X	X
Root	24	1	296.898	0.0016418	1528.39	0.0016418	598.598	0.0016418	658.066	0.0016418	294.792	0.00218063	481.206	0.00218063	357.136	0.00287513	288.042	0.00287513	434.571	0.0016418	377.68	0.00218063	X	X
Root	24	2	333.052	0.0016418	1884.75	0.0016418	387.51	0.0016418	753.447	0.0016418	241.457	0.0016418	486.969	0.0016418	345.376	0.0016418	338.18	0.0016418	415.224	0.00218063	411.289	0.0016418	X	X
Shoot	0.5	1	174.658	0.0102719	151.08	0.00630785	127.27	0.0037632	152.466	0.0037632	387.739	0.00287513	170.119	0.0162547	141.831	0.0102719	757.659	0.0016418	251.407	0.00287513	104.067	0.0129677	X	X
Shoot	0.5	2	234.087	0.0129677	247.135	0.00807846	415.295	0.0016418	176.334	0.0037632	628.397	0.0016418	246.267	0.00287513	138.525	0.00287513	796.105	0.0016418	247.952	0.00218063	139.94	0.0306843	X	X
Shoot	1	1	192.049	0.00630785	156.497	0.0544047	847.897	0.0016418	189.606	0.0129677	530.086	0.0016418	178.395	0.0016418	168.692	0.0162547	1610.36	0.0016418	176.452	0.0037632	102.909	0.0202309	X	X
Shoot	1	2	120.108	0.0162547	188.853	0.0037632	703.777	0.0016418	179.531	0.0102719	219.321	0.0037632	162.46	0.0770218	114.443	0.0250028	1731.93	0.0016418	198.877	0.00287513	120.255	0.0162547	X	X
Shoot	3	1	231.545	0.0037632	932.482	0.0016418	700.752	0.0016418	287.459	0.0037632	336.397	0.0016418	224.577	0.00287513	248.448	0.0016418	2109.66	0.0016418	452.536	0.0016418	148.209	0.00488985	X	X
Shoot	3	2	259.547	0.00218063	815.771	0.0016418	684.721	0.0016418	318.373	0.0037632	363	0.00218063	272.936	0.0016418	347.092	0.00218063	1890.19	0.0016418	350.606	0.0016418	266.558	0.0037632	X	X
Shoot	6	1	859.29	0.0016418	2497.41	0.0016418	1310.97	0.0016418	1067.08	0.0016418	966.861	0.0016418	1081.4	0.0016418	867.215	0.0016418	2659.81	0.0016418	814.988	0.0016418	1231.09	0.0016418	X	X
Shoot	6	2	794.443	0.0016418	2473.53	0.0016418	2108.64	0.0016418	826.789	0.0016418	878.794	0.0016418	1510.14	0.0016418	922.183	0.0016418	2826.77	0.0016418	1195.53	0.0016418	1320.63	0.0016418	X	X
Shoot	12	1	555.454	0.0016418	3549.94	0.0016418	647.494	0.0016418	491.104	0.00218063	546.009	0.0016418	1157.64	0.0016418	993.524	0.0016418	745.87	0.0016418	719.07	0.0016418	546.249	0.0016418	X	X
Shoot	12	2	568.858	0.0016418	3631.65	0.0016418	900.652	0.0016418	708.991	0.0016418	689.633	0.0016418	1135.54	0.0016418	687.657	0.0016418	858.413	0.0016418	555.15	0.0016418	626.681	0.0016418	X	X
Shoot	24	1	138.357	0.0162547	1199.71	0.0016418	385.898	0.00630785	179.266	0.0452606	156.563	0.00630785	269.242	0.00287513	113.957	0.0129677	507.286	0.0016418	147.437	0.0037632	106.193	0.0202309	X	X
Shoot	24	2	121.534	0.00488985	931.348	0.0016418	505.069	0.0016418	233.764	0.0037632	183.786	0.0202309	383.799	0.0016418	508.367	0.0016418	451.22	0.0016418	121.455	0.0129677	99.0479	0.0037632	X	X
Leaf	6	1	597.168	0.0016418	X	X	X	X	X	X	X	X	X	X	X	X	X	X	X	X	X	X	1807.67	0.0016418
Leaf	6	2	607.403	0.0016418	X	X	X	X	X	X	X	X	X	X	X	X	X	X	X	X	X	X	1822.91	0.0016418
Leaf	6	3	2007.82	0.0016418	X	X	X	X	X	X	X	X	X	X	X	X	X	X	X	X	X	X	1938.91	0.0016418
Leaf	12	1	1601.12	0.0016418	X	X	X	X	X	X	X	X	X	X	X	X	X	X	X	X	X	X	1430.56	0.0016418
Leaf	12	2	2282.71	0.0016418	X	X	X	X	X	X	X	X	X	X	X	X	X	X	X	X	X	X	1639.53	0.0016418
Leaf	12	3	1423.31	0.0016418	X	X	X	X	X	X	X	X	X	X	X	X	X	X	X	X	X	X	1869.84	0.0016418
Leaf	24	1	658.674	0.0016418	X	X	X	X	X	X	X	X	X	X	X	X	X	X	X	X	X	X	648.538	0.0016418
Leaf	24	2	331.43	0.0016418	X	X	X	X	X	X	X	X	X	X	X	X	X	X	X	X	X	X	722.434	0.0016418
Leaf	24	3	446.288	0.0016418	X	X	X	X	X	X	X	X	X	X	X	X	X	X	X	X	X	X	735.29	0.0016418
HsfB2a [At5g62020]			Control		Cold		Osmotic		Salt		Drought		Genotoxic		Oxidative		UV-B		Wounding		Heat		Pathogen
Tissue	Time	Replicate	Signal	P-Value	Signal	P-Value	Signal	P-Value	Signal	P-Value	Signal	P-Value	Signal	P-Value	Signal	P-Value	Signal	P-Value	Signal	P-Value	Signal	P-Value	Signal	P-Value
Root	0.5	1	948.336	0.00488985	1016.5	0.00630785	1513.04	0.0037632	1237.1	0.00287513	1143.43	0.00218063	617.293	0.00287513	887.202	0.00630785	1002.73	0.00218063	812.592	0.0129677	1727.66	0.0016418	X	X
Root	0.5	2	968.359	0.00630785	872.093	0.0129677	1300.59	0.00807846	1126.64	0.0037632	1281.12	0.0037632	1065.32	0.00488985	862.477	0.0037632	1103.81	0.00287513	786.005	0.00807846	2184.11	0.0037632	X	X
Root	1	1	1176.91	0.0037632	935.357	0.00488985	1299.05	0.00287513	1520.37	0.00287513	1322.97	0.0037632	829.953	0.00488985	763.123	0.00287513	788.691	0.00488985	1053.55	0.0037632	6928.91	0.0016418	X	X
Root	1	2	914.072	0.00807846	921.729	0.0162547	1244.1	0.00287513	1602.24	0.00218063	1256.93	0.00287513	849.142	0.0037632	841.188	0.0037632	720.86	0.00287513	992.051	0.0037632	7132.16	0.0016418	X	X
Root	3	1	1007.67	0.0037632	1030.39	0.00630785	1791.48	0.00287513	3108.39	0.0016418	1028.05	0.00488985	1097.02	0.00488985	784.942	0.00630785	680.702	0.00287513	910.222	0.0037632	5722.25	0.0016418	X	X
Root	3	2	1086.72	0.0037632	1389.79	0.00630785	1753.53	0.00218063	3284.04	0.0016418	1293.18	0.0037632	924.556	0.00287513	1401.52	0.0037632	902.842	0.0037632	810.446	0.00807846	5750.85	0.0016418	X	X
Root	6	1	755.887	0.0202309	863.389	0.00807846	1994.47	0.0037632	4159.43	0.0016418	825.465	0.0037632	925.533	0.00287513	1370	0.0016418	675.899	0.00630785	815.788	0.0102719	1000.5	0.00807846	X	X
Root	6	2	815.487	0.00630785	937.145	0.00488985	2180.17	0.0016418	4121.47	0.0016418	919.615	0.0037632	859.576	0.00488985	617.393	0.00630785	784.037	0.0102719	1033.31	0.0037632	1012.02	0.00807846	X	X
Root	12	1	962.224	0.00630785	1798.78	0.00287513	2000.87	0.00287513	4845.37	0.0016418	913.08	0.0037632	1030.73	0.0037632	889.503	0.00630785	777.831	0.00488985	1314.09	0.0037632	2135.24	0.00218063	X	X
Root	12	2	1068.07	0.00488985	1682.48	0.00218063	2140.7	0.00287513	2277.89	0.0016418	926.027	0.0037632	830.87	0.00287513	948.218	0.0037632	805.564	0.0037632	1248.79	0.00287513	2162.08	0.0037632	X	X
Root	24	1	928.205	0.0037632	2313.31	0.0016418	1515.52	0.00287513	3864.67	0.0016418	728.348	0.00807846	971.113	0.0037632	941.113	0.00630785	1077.47	0.0037632	838.64	0.00807846	1144.22	0.0037632	X	X
Root	24	2	960.437	0.00807846	2407.55	0.0016418	1657.22	0.00287513	2495.34	0.00218063	837.115	0.00488985	889.815	0.0037632	993.755	0.0037632	1104.15	0.0037632	818.555	0.0129677	1242.64	0.00488985	X	X
Shoot	0.5	1	775.755	0.0373956	1158.87	0.0202309	782.031	0.0544047	732.172	0.0373956	2233.17	0.0102719	926.726	0.0202309	488.082	0.064952	1596.4	0.0102719	1040.72	0.0250028	2172.07	0.00287513	X	X
Shoot	0.5	2	531.683	0.0452606	1212.65	0.0129677	1039.76	0.0250028	776.962	0.0202309	926.535	0.0129677	789.308	0.0306843	580.225	0.0544047	1216.58	0.0102719	849.013	0.0306843	1616.7	0.0102719	X	X
Shoot	1	1	573.294	0.064952	1470.74	0.0250028	735.489	0.0452606	748.65	0.0373956	1120.49	0.0162547	618.059	0.0770218	665.773	0.0544047	1403.05	0.0037632	640.878	0.0373956	7285.05	0.0016418	X	X
Shoot	1	2	550.114	0.0544047	1320.32	0.0250028	790.269	0.0250028	707.753	0.0452606	2149.99	0.00630785	401.263	0.0452606	438.934	0.0306843	1912.69	0.00488985	688.665	0.0306843	6561.61	0.00218063	X	X
Shoot	3	1	528.765	0.0452606	1590.42	0.00807846	1289.01	0.0129677	838.293	0.0373956	594.581	0.0373956	639.475	0.0452606	626.517	0.0452606	1267.28	0.00488985	734.351	0.0306843	3838.06	0.00218063	X	X
Shoot	3	2	679.835	0.064952	1172.6	0.0102719	1344.96	0.00807846	997.936	0.0373956	696.86	0.0306843	561.341	0.0202309	703.489	0.0306843	1272.56	0.00630785	659.593	0.0770218	3515.16	0.00287513	X	X
Shoot	6	1	363.537	0.142525	900.74	0.0162547	1257.44	0.00807846	836.011	0.0306843	510.245	0.064952	444.714	0.0452606	382.151	0.0452606	629.199	0.00630785	434.379	0.106159	338.521	0.142525	X	X
Shoot	6	2	402.343	0.142525	835.287	0.0202309	1346.82	0.00807846	807.728	0.064952	444.659	0.064952	474.29	0.0373956	408.884	0.0452606	1058.83	0.00807846	397.517	0.106159	285.586	0.186499	X	X
Shoot	12	1	484.682	0.0373956	463.314	0.123405	1976.38	0.00287513	967.203	0.00807846	434.806	0.0452606	556.581	0.0373956	813.658	0.0162547	553.778	0.0129677	548.56	0.0770218	832.838	0.0102719	X	X
Shoot	12	2	406.029	0.0306843	476.582	0.0907247	1740.42	0.00287513	642.946	0.0452606	494.508	0.0306843	550.218	0.0373956	640.906	0.0306843	338.885	0.0102719	542.13	0.0452606	902.71	0.0202309	X	X
Shoot	24	1	1196.02	0.0202309	1048.54	0.00630785	2514.99	0.00287513	1542.6	0.00630785	968.297	0.0202309	993.584	0.0162547	1017.41	0.0102719	1174.32	0.0129677	1199.93	0.00807846	1316.07	0.0102719	X	X
Shoot	24	2	908.912	0.0102719	1115.48	0.00807846	1891.04	0.00287513	1808.57	0.0102719	769.51	0.0162547	1119.96	0.00630785	1565.42	0.0037632	1014.21	0.00807846	1109.15	0.0452606	1083.72	0.0102719	X	X
Leaf	6	1	866.498	0.0306843	X	X	X	X	X	X	X	X	X	X	X	X	X	X	X	X	X	X	1261.47	0.0202309
Leaf	6	2	807.421	0.0373956	X	X	X	X	X	X	X	X	X	X	X	X	X	X	X	X	X	X	1290.18	0.00807846
Leaf	6	3	852.793	0.0250028	X	X	X	X	X	X	X	X	X	X	X	X	X	X	X	X	X	X	1119.88	0.00488985
Leaf	12	1	448.207	0.0452606	X	X	X	X	X	X	X	X	X	X	X	X	X	X	X	X	X	X	883.287	0.00630785
Leaf	12	2	600.686	0.064952	X	X	X	X	X	X	X	X	X	X	X	X	X	X	X	X	X	X	981.766	0.00807846
Leaf	12	3	353.916	0.0907247	X	X	X	X	X	X	X	X	X	X	X	X	X	X	X	X	X	X	993.02	0.0250028
Leaf	24	1	765.165	0.0202309	X	X	X	X	X	X	X	X	X	X	X	X	X	X	X	X	X	X	1017.64	0.0202309
Leaf	24	2	584.817	0.064952	X	X	X	X	X	X	X	X	X	X	X	X	X	X	X	X	X	X	734.705	0.0102719
Leaf	24	3	553.164	0.064952	X	X	X	X	X	X	X	X	X	X	X	X	X	X	X	X	X	X	1151.88	0.00630785
HsfB1 [At4g36990]			Control		Cold		Osmotic		Salt		Drought		Genotoxic		Oxidative		UV-B		Wounding		Heat		Pathogen
Tissue	Time	Replicate	Signal	P-Value	Signal	P-Value	Signal	P-Value	Signal	P-Value	Signal	P-Value	Signal	P-Value	Signal	P-Value	Signal	P-Value	Signal	P-Value	Signal	P-Value	Signal	P-Value
Root	0.5	1	4106.67	0.0016418	4457.86	0.0016418	4900.58	0.0016418	5920.97	0.0016418	5798.79	0.0016418	4738.08	0.0016418	4142.19	0.0016418	5559.16	0.0016418	4077.41	0.0016418	6699.25	0.0016418	X	X
Root	0.5	2	4481.16	0.0016418	4711.8	0.0016418	4301.78	0.0016418	5507.7	0.0016418	6207.32	0.0016418	5512.99	0.0016418	6205.6	0.0016418	5122.19	0.0016418	4250.53	0.0016418	8555.6	0.0016418	X	X
Root	1	1	3565.41	0.0016418	4438.6	0.0016418	5584.65	0.0016418	5987.18	0.0016418	6099.95	0.0016418	4568.22	0.0016418	3741	0.0016418	4907.8	0.0016418	5420.95	0.0016418	27493.2	0.0016418	X	X
Root	1	2	3625.89	0.0016418	3711.97	0.0016418	5219.9	0.0016418	5846.45	0.0016418	9151.16	0.0016418	4428.94	0.0016418	4504.7	0.0016418	5345.57	0.0016418	4678.53	0.0016418	24040.4	0.0016418	X	X
Root	3	1	4894.22	0.0016418	4245.78	0.0016418	9347.04	0.0016418	7397.43	0.0016418	5905.6	0.0016418	3275.4	0.0016418	4890.74	0.0016418	4642.01	0.0016418	4401.23	0.0016418	29080.6	0.0016418	X	X
Root	3	2	4749.21	0.0016418	5473.35	0.0016418	7178.3	0.0016418	7363.52	0.0016418	5542.53	0.0016418	4029.28	0.0016418	5322.69	0.0016418	4803.44	0.0016418	4358.5	0.0016418	28266.4	0.0016418	X	X
Root	6	1	4659.25	0.0016418	4152.62	0.0016418	8546.7	0.0016418	8922.59	0.0016418	6339.32	0.0016418	4880.46	0.0016418	6637.93	0.0016418	4456.44	0.0016418	4606.69	0.0016418	3919.95	0.0016418	X	X
Root	6	2	3236.54	0.0016418	4003.41	0.0016418	10410.6	0.0016418	8611.03	0.0016418	8175.16	0.0016418	5500.84	0.0016418	4320.89	0.0016418	4866.95	0.0016418	4692.77	0.0016418	4338.55	0.0016418	X	X
Root	12	1	5662.03	0.0016418	4470.46	0.0016418	10433.8	0.0016418	14468.4	0.0016418	6115.76	0.0016418	7565.5	0.0016418	5237.5	0.0016418	5068.23	0.0016418	5720.35	0.0016418	8030.22	0.0016418	X	X
Root	12	2	5470.87	0.0016418	4209.6	0.0016418	11605.9	0.0016418	15430	0.0016418	6389.82	0.0016418	5299.3	0.0016418	6155.27	0.0016418	4739.34	0.0016418	5001.23	0.0016418	7161.85	0.0016418	X	X
Root	24	1	4237.14	0.0016418	8578.53	0.0016418	10419.8	0.0016418	16975	0.0016418	4323.66	0.0016418	7181.99	0.0016418	4205.77	0.0016418	6126.1	0.0016418	5357.32	0.0016418	4496.82	0.0016418	X	X
Root	24	2	5470.14	0.0016418	10088.7	0.0016418	9649.05	0.0016418	15071.4	0.0016418	3914.5	0.0016418	5418.15	0.0016418	5706.23	0.0016418	6404.93	0.0016418	5485.55	0.0016418	4375.48	0.0016418	X	X
Shoot	0.5	1	294.978	0.00630785	199.804	0.064952	326.862	0.00807846	343.142	0.0202309	425.1	0.0016418	295.459	0.0102719	283.236	0.00488985	800.996	0.0016418	895.454	0.0016418	915.364	0.0016418	X	X
Shoot	0.5	2	284.265	0.0250028	196.837	0.0544047	480.924	0.00287513	283.954	0.0202309	636.448	0.0016418	317.594	0.00807846	299.562	0.00807846	725.147	0.0016418	979.426	0.0016418	513.022	0.0016418	X	X
Shoot	1	1	447.711	0.00287513	256.413	0.00630785	332.928	0.0016418	289.258	0.0202309	553.929	0.0016418	282.192	0.00630785	275.536	0.00630785	1216.9	0.0016418	927.915	0.0016418	18118.8	0.0016418	X	X
Shoot	1	2	229.914	0.0452606	259.04	0.0202309	307.269	0.00630785	353.285	0.0102719	485.499	0.00218063	283.056	0.00807846	200.214	0.0037632	1314.56	0.0016418	1316.52	0.0016418	17176.4	0.0016418	X	X
Shoot	3	1	260.8	0.00630785	431.262	0.00488985	1046.78	0.0016418	560.472	0.00287513	502.089	0.0016418	194.173	0.0202309	243.072	0.0129677	3444.7	0.0016418	502.021	0.00287513	8649.65	0.0016418	X	X
Shoot	3	2	152.972	0.0770218	385.51	0.00488985	992.751	0.0016418	629.12	0.0037632	527.206	0.0016418	248.752	0.0306843	185.104	0.0162547	2631.32	0.0016418	777.798	0.0016418	8577.89	0.0016418	X	X
Shoot	6	1	157.009	0.064952	274.02	0.0102719	1033.4	0.0016418	894.291	0.0016418	364.283	0.0162547	151.162	0.0162547	216.251	0.0162547	3646.69	0.0016418	544.568	0.0016418	102.02	0.163553	X	X
Shoot	6	2	185.179	0.064952	197.977	0.0202309	1122.83	0.0016418	681.229	0.00218063	398.743	0.00630785	237.772	0.0306843	224.265	0.0202309	3911.12	0.0016418	836.56	0.00218063	64.0613	0.36079	X	X
Shoot	12	1	192.941	0.0373956	194.582	0.0770218	2396	0.0016418	912.835	0.0016418	526.236	0.00218063	314.68	0.0016418	410.07	0.0016418	1062.7	0.0016418	642.505	0.0016418	421.094	0.00218063	X	X
Shoot	12	2	219.446	0.0907247	187.857	0.064952	3039.57	0.0016418	806.197	0.0016418	609.231	0.0016418	199.844	0.00807846	257.266	0.0037632	1125.84	0.0016418	787.244	0.0016418	309.084	0.00218063	X	X
Shoot	24	1	284.372	0.00807846	244.619	0.0202309	2354.07	0.0016418	2173.57	0.0016418	469.792	0.0129677	474.09	0.0037632	446.945	0.0016418	1249.28	0.0016418	1037.71	0.0016418	388.352	0.00218063	X	X
Shoot	24	2	353.384	0.00287513	192.016	0.0907247	3241.27	0.0016418	2059.01	0.0016418	392.665	0.00630785	625.322	0.0016418	1191.99	0.0016418	1093.14	0.0016418	560.624	0.00218063	374.795	0.0037632	X	X
Leaf	6	1	180.019	0.123405	X	X	X	X	X	X	X	X	X	X	X	X	X	X	X	X	X	X	2062.94	0.00218063
Leaf	6	2	221.317	0.0907247	X	X	X	X	X	X	X	X	X	X	X	X	X	X	X	X	X	X	2435.95	0.0016418
Leaf	6	3	276.602	0.0544047	X	X	X	X	X	X	X	X	X	X	X	X	X	X	X	X	X	X	2509.91	0.0016418
Leaf	12	1	221.958	0.0306843	X	X	X	X	X	X	X	X	X	X	X	X	X	X	X	X	X	X	1923.26	0.0016418
Leaf	12	2	213.367	0.123405	X	X	X	X	X	X	X	X	X	X	X	X	X	X	X	X	X	X	2553.05	0.0016418
Leaf	12	3	110.257	0.064952	X	X	X	X	X	X	X	X	X	X	X	X	X	X	X	X	X	X	1439.6	0.00218063
Leaf	24	1	226.696	0.0250028	X	X	X	X	X	X	X	X	X	X	X	X	X	X	X	X	X	X	824.963	0.00218063
Leaf	24	2	146.46	0.186499	X	X	X	X	X	X	X	X	X	X	X	X	X	X	X	X	X	X	1280.78	0.00218063
Leaf	24	3	329.648	0.0102719	X	X	X	X	X	X	X	X	X	X	X	X	X	X	X	X	X	X	1201.84	0.0016418
HsfC1 [At3g24520]			Control		Cold		Osmotic		Salt		Drought		Genotoxic		Oxidative		UV-B		Wounding		Heat		Pathogen
Tissue	Time	Replicate	Signal	P-Value	Signal	P-Value	Signal	P-Value	Signal	P-Value	Signal	P-Value	Signal	P-Value	Signal	P-Value	Signal	P-Value	Signal	P-Value	Signal	P-Value	Signal	P-Value
Root	0.5	1	1013.91	0.0016418	2561.05	0.0016418	3314.43	0.0016418	2539.44	0.0016418	1151.2	0.00218063	798.624	0.0037632	1126.68	0.0037632	2615.94	0.0016418	1075.45	0.0037632	1053.01	0.00218063	X	X
Root	0.5	2	1491.96	0.00218063	2294.14	0.0016418	3091.97	0.0016418	3211.86	0.0016418	975.143	0.00218063	901.313	0.0037632	1449.69	0.00218063	2274.11	0.0016418	1047.03	0.00287513	1300.88	0.0037632	X	X
Root	1	1	1762.4	0.0016418	3062.54	0.0016418	4297.41	0.0016418	3649.55	0.0016418	1376.46	0.0016418	1480.83	0.00287513	1536.32	0.00218063	3320.09	0.0016418	1177.46	0.00287513	692.52	0.00807846	X	X
Root	1	2	1591.79	0.0016418	2748.26	0.0016418	4347.62	0.0016418	3777.33	0.0016418	1136.54	0.00218063	1234.42	0.00218063	1384.26	0.00218063	3283.77	0.0016418	1227.88	0.00218063	571.929	0.00287513	X	X
Root	3	1	1328.96	0.00218063	6644.3	0.0016418	2177.1	0.0016418	3461.89	0.0016418	1303.81	0.00218063	1132.63	0.0016418	1472.93	0.00218063	986.658	0.0016418	1281.32	0.0016418	1093.44	0.0037632	X	X
Root	3	2	1182.32	0.0016418	6760.92	0.0016418	1963.55	0.0016418	2519.03	0.0016418	1444.23	0.00218063	977.899	0.00218063	1471.97	0.0016418	971.028	0.00287513	1189.77	0.00218063	1010.9	0.0037632	X	X
Root	6	1	2177.59	0.0016418	12070.3	0.0016418	1939.41	0.0016418	3400.59	0.0016418	1504.91	0.0016418	1289.89	0.0016418	1587.8	0.0016418	1487.82	0.0016418	1120.67	0.0016418	1646.18	0.0016418	X	X
Root	6	2	1805.7	0.0016418	12915.6	0.0016418	2063.17	0.0016418	3401.61	0.0016418	1266.61	0.0016418	1485.24	0.0016418	1894.94	0.0016418	1751.45	0.0016418	1678.66	0.0016418	1309.25	0.0016418	X	X
Root	12	1	2508.73	0.0016418	8955.2	0.0016418	2274.3	0.0016418	3464.14	0.0016418	2112.9	0.0016418	2197.18	0.0016418	2664.54	0.0016418	2499.61	0.0016418	2104.74	0.0016418	1554.95	0.0016418	X	X
Root	12	2	2202.47	0.0016418	9307.13	0.0016418	2582.5	0.0016418	2873.63	0.0016418	2195.22	0.0016418	2405.09	0.0016418	2288.05	0.0016418	1982.18	0.0016418	2262.9	0.0016418	1682.93	0.0016418	X	X
Root	24	1	1367.46	0.0016418	7542.11	0.0016418	1223.06	0.0037632	1307.77	0.0016418	1378.58	0.00218063	1809.09	0.0016418	1759.9	0.0016418	2011.32	0.0016418	1513.63	0.0016418	1463.86	0.00287513	X	X
Root	24	2	2200.88	0.00218063	9070.94	0.0016418	1342.08	0.0037632	1769.65	0.00218063	1474.42	0.0016418	1517.61	0.0016418	1635.91	0.0016418	2119.67	0.0016418	1211.59	0.0037632	1471.7	0.00218063	X	X
Shoot	0.5	1	398.139	0.0250028	403.643	0.0162547	414.727	0.0452606	675.597	0.00630785	2485.01	0.00218063	339.268	0.064952	291.086	0.0452606	585.915	0.00488985	1082.95	0.0037632	269.8	0.0373956	X	X
Shoot	0.5	2	359.336	0.064952	494.688	0.0162547	427.036	0.0452606	647.041	0.00807846	1645.32	0.00218063	375.536	0.0544047	207.505	0.123405	426.034	0.0202309	1265.94	0.0037632	328.888	0.142525	X	X
Shoot	1	1	130.84	0.211339	709.659	0.0102719	825.28	0.00488985	495.869	0.0250028	2024.75	0.00218063	155.791	0.186499	214.885	0.163553	262.677	0.0907247	451.246	0.0250028	171.325	0.163553	X	X
Shoot	1	2	190.887	0.123405	982.38	0.0037632	735.703	0.00488985	545.306	0.0306843	2012.04	0.0016418	210.308	0.0907247	150.239	0.142525	257.6	0.186499	522.651	0.0544047	232.583	0.106159	X	X
Shoot	3	1	203.144	0.106159	3907.55	0.0016418	2736.75	0.0016418	2813.46	0.0016418	246.6	0.0907247	257.145	0.123405	251.003	0.0452606	139.819	0.238017	294.794	0.0770218	225.711	0.123405	X	X
Shoot	3	2	238.316	0.123405	3884.5	0.0016418	2304.95	0.00218063	2147.52	0.00218063	289.364	0.064952	227.555	0.064952	212.184	0.0907247	102.803	0.36079	207.318	0.186499	266.654	0.106159	X	X
Shoot	6	1	255.633	0.0907247	5880.48	0.0016418	2160.35	0.00218063	1578.04	0.0037632	419.485	0.0306843	239.491	0.123405	248.978	0.0770218	216.841	0.0452606	233.609	0.142525	204.293	0.106159	X	X
Shoot	6	2	374.088	0.123405	4229.48	0.0016418	2508.39	0.00218063	1345.62	0.0037632	341.73	0.0452606	263.557	0.064952	214.814	0.064952	186.239	0.0770218	309.021	0.142525	197.32	0.163553	X	X
Shoot	12	1	416.632	0.0373956	4385.79	0.0016418	5458.03	0.0016418	2108.86	0.0016418	366.054	0.0306843	221.425	0.0544047	337.055	0.0250028	127.339	0.163553	276.581	0.064952	314.651	0.0452606	X	X
Shoot	12	2	361.134	0.0544047	4264	0.0016418	4860.93	0.0016418	2752.76	0.00218063	332.247	0.0250028	353.865	0.0373956	356.619	0.0202309	149.332	0.106159	213.167	0.064952	301.451	0.0770218	X	X
Shoot	24	1	312.969	0.0452606	10679.8	0.0016418	3994.86	0.0016418	1173.59	0.00287513	415.142	0.0306843	279.556	0.0544047	315.612	0.0250028	292.451	0.064952	312.87	0.0770218	307.467	0.0162547	X	X
Shoot	24	2	369.19	0.0544047	11153	0.0016418	2821	0.00218063	1642.08	0.00218063	307.97	0.064952	264.744	0.0306843	318.56	0.0306843	213.468	0.0907247	273.858	0.0770218	271.414	0.0544047	X	X
Leaf	6	1	271.1	0.211339	X	X	X	X	X	X	X	X	X	X	X	X	X	X	X	X	X	X	142.156	0.570707
Leaf	6	2	127.546	0.5	X	X	X	X	X	X	X	X	X	X	X	X	X	X	X	X	X	X	146.159	0.5
Leaf	6	3	167.289	0.266442	X	X	X	X	X	X	X	X	X	X	X	X	X	X	X	X	X	X	101.688	0.535494
Leaf	12	1	223.417	0.106159	X	X	X	X	X	X	X	X	X	X	X	X	X	X	X	X	X	X	189.601	0.36079
Leaf	12	2	260.251	0.123405	X	X	X	X	X	X	X	X	X	X	X	X	X	X	X	X	X	X	131.132	0.429293
Leaf	12	3	208.408	0.123405	X	X	X	X	X	X	X	X	X	X	X	X	X	X	X	X	X	X	140.05	0.266442
Leaf	24	1	519.793	0.0129677	X	X	X	X	X	X	X	X	X	X	X	X	X	X	X	X	X	X	294.883	0.0373956
Leaf	24	2	550.004	0.0129677	X	X	X	X	X	X	X	X	X	X	X	X	X	X	X	X	X	X	385.642	0.0770218
Leaf	24	3	613.578	0.00488985	X	X	X	X	X	X	X	X	X	X	X	X	X	X	X	X	X	X	481.912	0.00630785
AtHsp14.2-P(r) [At5g47600]			Control		Cold		Osmotic		Salt		Drought		Genotoxic		Oxidative		UV-B		Wounding		Heat		Pathogen
Tissue	Time	Replicate	Signal	P-Value	Signal	P-Value	Signal	P-Value	Signal	P-Value	Signal	P-Value	Signal	P-Value	Signal	P-Value	Signal	P-Value	Signal	P-Value	Signal	P-Value	Signal	P-Value
Root	0.5	1	400.598	0.0016418	362.523	0.00218063	344.604	0.00218063	385.677	0.00218063	266.123	0.0016418	319.766	0.0016418	306.861	0.0016418	413.686	0.0016418	273.497	0.0016418	403.57	0.00218063	X	X
Root	0.5	2	230.771	0.0016418	517.687	0.0016418	289.008	0.00287513	368.676	0.0016418	274.769	0.00218063	310.482	0.00218063	266.74	0.00218063	362.903	0.0016418	303.136	0.00218063	316.716	0.00218063	X	X
Root	1	1	289.608	0.0016418	313.893	0.00218063	377.094	0.00218063	296.913	0.00218063	281.65	0.00218063	371.601	0.0016418	460.542	0.0016418	358.54	0.00218063	305.886	0.0016418	276.829	0.0037632	X	X
Root	1	2	413.939	0.0016418	372.625	0.00218063	286.233	0.0037632	240.164	0.00218063	295.749	0.0016418	386.001	0.0016418	317.611	0.00218063	360.986	0.0016418	357.784	0.00218063	319.536	0.00218063	X	X
Root	3	1	365.767	0.0016418	396.963	0.00218063	254.277	0.00287513	181.618	0.0037632	263.775	0.00218063	281.489	0.00218063	356.125	0.0016418	321.384	0.00218063	365.43	0.00218063	340.952	0.00287513	X	X
Root	3	2	382.123	0.0016418	326.088	0.00218063	269.134	0.0037632	169.35	0.00807846	272.548	0.0016418	235.455	0.0016418	219.103	0.00218063	335.834	0.0016418	351.81	0.00218063	305.12	0.00287513	X	X
Root	6	1	304.938	0.00287513	329.582	0.00218063	196.081	0.0129677	249.159	0.00488985	356.291	0.00218063	284.253	0.0016418	319.273	0.0016418	292.51	0.0016418	634.227	0.0016418	391.46	0.00218063	X	X
Root	6	2	441.688	0.0016418	194.097	0.0037632	236.476	0.00287513	227.367	0.00807846	291.04	0.00218063	330.378	0.0016418	273.383	0.0016418	252.011	0.0016418	329.527	0.0037632	450.261	0.00218063	X	X
Root	12	1	407.393	0.00218063	280.456	0.00218063	238.512	0.00630785	244.714	0.0129677	342.508	0.0016418	253.053	0.0016418	322.143	0.0016418	663.063	0.0016418	273.089	0.0016418	371.354	0.0016418	X	X
Root	12	2	436.363	0.0016418	304.246	0.0016418	156.173	0.0306843	208.41	0.00218063	300.037	0.00218063	338.703	0.0016418	333.696	0.0016418	458.88	0.0016418	320.789	0.00218063	368.06	0.0016418	X	X
Root	24	1	331.52	0.0016418	221.982	0.0102719	175.243	0.0162547	93.9188	0.0162547	224.301	0.00218063	120.397	0.0129677	230.573	0.00287513	291.931	0.00218063	449.657	0.0016418	341.317	0.00218063	X	X
Root	24	2	346.401	0.0016418	153.29	0.0162547	183.759	0.00630785	200.182	0.0102719	317.462	0.00218063	87.3138	0.0202309	242.952	0.00218063	202.56	0.00218063	196.493	0.00488985	476.656	0.0016418	X	X
Shoot	0.5	1	97.3397	0.0907247	222.846	0.0770218	167.514	0.064952	155.846	0.0544047	190.93	0.0544047	180.958	0.0452606	197.151	0.0250028	64.604	0.0907247	93.3777	0.0770218	197.748	0.0306843	X	X
Shoot	0.5	2	208.192	0.0306843	246.955	0.0373956	78.4041	0.163553	184.824	0.0373956	178.706	0.0452606	161.135	0.0544047	227.343	0.0037632	347.359	0.0037632	288.61	0.0452606	243.377	0.0770218	X	X
Shoot	1	1	152.093	0.0907247	229.017	0.106159	182.093	0.106159	175.504	0.0907247	223.62	0.0452606	237.318	0.0102719	162.02	0.064952	385.603	0.00488985	184.781	0.0907247	88.4076	0.163553	X	X
Shoot	1	2	284.396	0.0306843	226.027	0.0770218	226.617	0.0250028	208.758	0.0907247	260.512	0.0162547	275.067	0.0250028	164.918	0.0770218	360.874	0.00807846	144.579	0.0770218	274.461	0.064952	X	X
Shoot	3	1	379.553	0.0129677	334.915	0.00807846	206.911	0.00807846	311.015	0.0162547	108.116	0.0544047	118.905	0.0836626	69.3915	0.186499	204.879	0.00488985	160.655	0.0250028	355.563	0.00488985	X	X
Shoot	3	2	262.529	0.0250028	126.346	0.0907247	134.397	0.0250028	181.865	0.0373956	233.514	0.0129677	267.053	0.00807846	191.64	0.0202309	253.354	0.0102719	211.828	0.0373956	426.41	0.00807846	X	X
Shoot	6	1	168.88	0.0770218	264.138	0.0250028	135.982	0.0306843	321.932	0.00807846	192.776	0.0306843	128.487	0.0907247	138.51	0.0202309	165.325	0.00630785	376.034	0.00488985	332.55	0.00488985	X	X
Shoot	6	2	186.863	0.0907247	131.721	0.0373956	163.019	0.064952	224.027	0.0250028	25.227	0.535494	246.057	0.00488985	185.875	0.0544047	212.77	0.00807846	366.933	0.0202309	239.977	0.0250028	X	X
Shoot	12	1	357.432	0.00630785	204.48	0.0250028	180.614	0.0162547	165.418	0.0452606	168.119	0.0162547	77.2828	0.163553	162.838	0.0373956	149.864	0.0452606	227.755	0.0373956	240.327	0.0202309	X	X
Shoot	12	2	191.182	0.064952	321.17	0.0102719	289.687	0.00488985	190.996	0.064952	136.876	0.0306843	140.493	0.0452606	187.973	0.00807846	137.752	0.0452606	217.571	0.0544047	173.13	0.0544047	X	X
Shoot	24	1	329.973	0.0250028	153.044	0.0452606	176.433	0.0306843	87.3513	0.211339	279.382	0.0373956	92.7493	0.328003	107.621	0.0907247	269.247	0.0129677	314.426	0.0162547	270.025	0.0250028	X	X
Shoot	24	2	271.34	0.0129677	207.145	0.0306843	126.727	0.0544047	185.638	0.0129677	148.583	0.211339	376.129	0.00218063	267.358	0.0202309	223.614	0.0202309	160.491	0.064952	194.338	0.0544047	X	X
Leaf	6	1	131.753	0.266442	X	X	X	X	X	X	X	X	X	X	X	X	X	X	X	X	X	X	224.893	0.36079
Leaf	6	2	132.668	0.238017	X	X	X	X	X	X	X	X	X	X	X	X	X	X	X	X	X	X	115.292	0.394634
Leaf	6	3	51.7839	0.429293	X	X	X	X	X	X	X	X	X	X	X	X	X	X	X	X	X	X	135.257	0.535494
Leaf	12	1	16.7764	0.5	X	X	X	X	X	X	X	X	X	X	X	X	X	X	X	X	X	X	96.1052	0.36079
Leaf	12	2	87.9743	0.29649	X	X	X	X	X	X	X	X	X	X	X	X	X	X	X	X	X	X	56.7219	0.429293
Leaf	12	3	114.209	0.29649	X	X	X	X	X	X	X	X	X	X	X	X	X	X	X	X	X	X	124.191	0.328003
Leaf	24	1	117.256	0.142525	X	X	X	X	X	X	X	X	X	X	X	X	X	X	X	X	X	X	85.6802	0.266442
Leaf	24	2	21.6871	0.429293	X	X	X	X	X	X	X	X	X	X	X	X	X	X	X	X	X	X	105.508	0.186499
Leaf	24	3	13.6122	0.535494	X	X	X	X	X	X	X	X	X	X	X	X	X	X	X	X	X	X	117.873	0.142525
AtHsp25.4-P [At4g27670]			Control		Cold		Osmotic		Salt		Drought		Genotoxic		Oxidative		UV-B		Wounding		Heat		Pathogen
Tissue	Time	Replicate	Signal	P-Value	Signal	P-Value	Signal	P-Value	Signal	P-Value	Signal	P-Value	Signal	P-Value	Signal	P-Value	Signal	P-Value	Signal	P-Value	Signal	P-Value	Signal	P-Value
Root	0.5	1	109.935	0.211339	8.49027	0.605366	10.575	0.671997	46.3814	0.5	7.75253	0.535494	63.8166	0.328003	76.4449	0.36079	14.4082	0.671997	11.4608	0.761983	93.4046	0.238017	X	X
Root	0.5	2	7.95166	0.671997	21.6529	0.5	11.9845	0.63921	25.3308	0.394634	8.44513	0.671997	47.421	0.464506	12.3102	0.761983	8.54464	0.836446	6.52751	0.761983	89.7696	0.464506	X	X
Root	1	1	88.1974	0.429293	9.7334	0.570707	23.2233	0.63921	18.2162	0.671997	95.6174	0.328003	64.021	0.36079	108.659	0.211339	21.2948	0.605366	7.83347	0.733558	13979.8	0.0016418	X	X
Root	1	2	15.8237	0.605366	84.5562	0.238017	11.6613	0.733558	37.0845	0.605366	100.311	0.142525	15.7816	0.63921	19.6298	0.429293	48.4271	0.328003	87.2401	0.238017	10177.6	0.0016418	X	X
Root	3	1	270.277	0.0129677	32.3251	0.535494	70.1059	0.394634	206.708	0.0250028	180.135	0.064952	46.6257	0.464506	99.3867	0.211339	8.013	0.605366	309.019	0.0202309	40328.8	0.0016418	X	X
Root	3	2	301.113	0.00807846	17.8598	0.63921	182.388	0.064952	8.8329	0.788661	296.767	0.0102719	239.767	0.0306843	434.898	0.0016418	8.60975	0.5	276.295	0.0306843	40281.1	0.0016418	X	X
Root	6	1	261.957	0.0306843	12.563	0.570707	167.458	0.163553	14.6627	0.63921	13.7341	0.836446	345.045	0.00218063	3037.61	0.0016418	6.35784	0.70351	11.4909	0.70351	310.522	0.0452606	X	X
Root	6	2	305.936	0.00807846	23.6325	0.63921	1138.3	0.0016418	120.977	0.328003	312.653	0.0037632	7.71824	0.671997	46.5461	0.394634	6.03094	0.813501	759.235	0.0016418	310.751	0.0037632	X	X
Root	12	1	13.5439	0.605366	22.0579	0.5	461.755	0.00488985	72.0116	0.570707	15.7602	0.813501	6.57084	0.761983	234.439	0.0250028	15.8935	0.394634	1736.06	0.0016418	2770.73	0.0016418	X	X
Root	12	2	21.0492	0.394634	20.9878	0.733558	782.289	0.00218063	255.23	0.0129677	15.0212	0.63921	6.20306	0.788661	31.5801	0.605366	17.8508	0.429293	1002.4	0.0016418	1510.58	0.0016418	X	X
Root	24	1	39.7936	0.5	79.8584	0.29649	639.455	0.00218063	174.209	0.106159	6.78476	0.671997	8.5106	0.671997	42.8489	0.570707	12.417	0.63921	82.4342	0.394634	9.64114	0.394634	X	X
Root	24	2	88.9784	0.266442	24.6987	0.535494	1299.13	0.0016418	139.363	0.186499	14.7664	0.570707	4.99201	0.761983	6.73415	0.570707	9.08018	0.733558	9.0079	0.671997	98.9533	0.29649	X	X
Shoot	0.5	1	6.17115	0.761983	8.9387	0.733558	15.0075	0.813501	29.7715	0.63921	15.9502	0.761983	10.9804	0.893841	8.58928	0.857475	6.16301	0.836446	15.5755	0.761983	39.9586	0.5	X	X
Shoot	0.5	2	19.87	0.857475	32.396	0.605366	26.8386	0.857475	9.20153	0.857475	38.5334	0.671997	17.6441	0.671997	7.5491	0.761983	6.15692	0.893841	14.0206	0.857475	17.9593	0.63921	X	X
Shoot	1	1	9.17491	0.788661	11.5066	0.893841	7.56424	0.813501	11.1986	0.836446	32.4918	0.70351	22.4293	0.671997	8.02601	0.733558	6.71876	0.876595	10.7347	0.893841	15862.2	0.0016418	X	X
Shoot	1	2	5.95531	0.813501	11.6265	0.733558	5.58108	0.836446	31.1452	0.70351	79.6025	0.464506	7.81581	0.788661	6.38077	0.893841	7.1281	0.761983	31.9695	0.671997	16722.3	0.0016418	X	X
Shoot	3	1	7.19456	0.876595	18.206	0.671997	10.2367	0.836446	10.6956	0.761983	14.748	0.788661	10.5798	0.893841	18.0766	0.671997	8.23808	0.733558	25.2409	0.63921	52876.4	0.0016418	X	X
Shoot	3	2	9.97171	0.761983	9.77344	0.813501	7.56395	0.876595	11.64	0.788661	8.292	0.671997	5.64766	0.857475	6.22	0.813501	5.21904	0.836446	13.9072	0.761983	51056.9	0.0016418	X	X
Shoot	6	1	11.6712	0.70351	8.7568	0.733558	14.0356	0.733558	16.6082	0.671997	16.5443	0.788661	14.7233	0.70351	5.61665	0.935048	54.7958	0.429293	5.39403	0.974997	6386.04	0.0016418	X	X
Shoot	6	2	50.862	0.570707	23.0537	0.813501	10.1241	0.857475	11.533	0.63921	34.3509	0.570707	8.41209	0.788661	3.72531	0.935048	93.8623	0.328003	15.8136	0.788661	8834.27	0.0016418	X	X
Shoot	12	1	9.23164	0.836446	21.4097	0.605366	492.206	0.0016418	20.3086	0.70351	6.94527	0.836446	39.1029	0.535494	81.307	0.429293	4.13712	0.922978	25.2263	0.733558	890.508	0.00218063	X	X
Shoot	12	2	8.68081	0.836446	9.69105	0.733558	478.484	0.0037632	36.5444	0.535494	8.61632	0.761983	10.3797	0.788661	76.4416	0.429293	12.0626	0.788661	6.77018	0.733558	338.359	0.0129677	X	X
Shoot	24	1	10.4481	0.857475	14.4048	0.761983	5253.34	0.0016418	1535.21	0.0016418	11.4592	0.813501	9.03687	0.733558	5.8755	0.836446	9.69923	0.733558	29.5668	0.605366	12.9877	0.63921	X	X
Shoot	24	2	12.7695	0.63921	16.3019	0.836446	2842.58	0.0016418	468.861	0.0016418	15.4222	0.788661	18.2209	0.605366	507.47	0.0016418	9.24965	0.836446	20.6984	0.836446	19.6942	0.605366	X	X
Leaf	6	1	26.0341	0.836446	X	X	X	X	X	X	X	X	X	X	X	X	X	X	X	X	X	X	76.5729	0.761983
Leaf	6	2	17.8021	0.671997	X	X	X	X	X	X	X	X	X	X	X	X	X	X	X	X	X	X	12.5511	0.876595
Leaf	6	3	18.8033	0.788661	X	X	X	X	X	X	X	X	X	X	X	X	X	X	X	X	X	X	10.2298	0.935048
Leaf	12	1	21.4551	0.671997	X	X	X	X	X	X	X	X	X	X	X	X	X	X	X	X	X	X	21.7607	0.857475
Leaf	12	2	48.7126	0.63921	X	X	X	X	X	X	X	X	X	X	X	X	X	X	X	X	X	X	13.8085	0.935048
Leaf	12	3	11.1161	0.893841	X	X	X	X	X	X	X	X	X	X	X	X	X	X	X	X	X	X	10.2936	0.909275
Leaf	24	1	11.1077	0.857475	X	X	X	X	X	X	X	X	X	X	X	X	X	X	X	X	X	X	10.6794	0.922978
Leaf	24	2	12.6438	0.857475	X	X	X	X	X	X	X	X	X	X	X	X	X	X	X	X	X	X	16.9591	0.857475
Leaf	24	3	13.1375	0.857475	X	X	X	X	X	X	X	X	X	X	X	X	X	X	X	X	X	X	12.2125	0.788661
AtHsp17.6-CII [At5g12020]			Control		Cold		Osmotic		Salt		Drought		Genotoxic		Oxidative		UV-B		Wounding		Heat		Pathogen
Tissue	Time	Replicate	Signal	P-Value	Signal	P-Value	Signal	P-Value	Signal	P-Value	Signal	P-Value	Signal	P-Value	Signal	P-Value	Signal	P-Value	Signal	P-Value	Signal	P-Value	Signal	P-Value
Root	0.5	1	236.825	0.0306843	36.6237	0.328003	42.7193	0.266442	12.1174	0.328003	88.3852	0.0770218	113.031	0.106159	181.069	0.0306843	164.644	0.0770218	103	0.123405	277.246	0.00630785	X	X
Root	0.5	2	6.64067	0.464506	69.8823	0.163553	122.944	0.106159	50.197	0.36079	119.927	0.0373956	204.565	0.0202309	106.12	0.0907247	125.405	0.0907247	32.6885	0.535494	500.618	0.00807846	X	X
Root	1	1	211.658	0.00630785	92.8212	0.186499	65.7917	0.211339	13.5612	0.328003	418.192	0.00488985	185.114	0.0373956	166.093	0.0306843	56.5628	0.211339	176.369	0.0373956	25301.9	0.0016418	X	X
Root	1	2	24.4028	0.464506	119.311	0.186499	13.1622	0.36079	129.441	0.0452606	418.681	0.0016418	132.058	0.064952	86.9853	0.186499	100.892	0.0907247	229.524	0.0544047	23376.9	0.0016418	X	X
Root	3	1	879.812	0.0016418	98.9865	0.123405	183.589	0.0250028	886.675	0.0016418	548.119	0.0016418	33.1346	0.266442	607.364	0.0016418	125.966	0.0306843	904.192	0.0016418	42406.9	0.0016418	X	X
Root	3	2	1138.27	0.0016418	51.664	0.328003	854.804	0.0016418	155.074	0.00287513	1062.1	0.0016418	638.011	0.00218063	2240.68	0.0016418	190.222	0.0129677	821.367	0.0016418	41923.7	0.0016418	X	X
Root	6	1	577.748	0.0016418	125.583	0.142525	607.055	0.00218063	297.853	0.00218063	289.91	0.00218063	1161.32	0.0016418	5827.54	0.0016418	37.1749	0.394634	131.525	0.535494	2687.11	0.0016418	X	X
Root	6	2	454.794	0.0016418	64.7455	0.29649	3683.53	0.0016418	874.918	0.0016418	2255.26	0.0016418	79.5187	0.211339	252.064	0.0037632	63.9424	0.266442	2008.85	0.0016418	5614.73	0.0016418	X	X
Root	12	1	76.5135	0.29649	82.218	0.211339	1684.31	0.0016418	1339.75	0.0016418	174.741	0.0162547	56.3346	0.186499	446.917	0.00218063	65.41	0.142525	3138.15	0.0016418	3604.45	0.0016418	X	X
Root	12	2	161.816	0.0373956	44.2419	0.5	2536.39	0.0016418	225.159	0.0102719	168.247	0.0016418	67.6673	0.29649	105.18	0.106159	220.927	0.0250028	2024.02	0.0016418	3768.84	0.0016418	X	X
Root	24	1	145.024	0.064952	161.706	0.123405	1530.81	0.0016418	1253.38	0.0016418	109.564	0.106159	144.385	0.0250028	135.895	0.0907247	75.0424	0.186499	279.571	0.0202309	139.397	0.0907247	X	X
Root	24	2	210.063	0.0202309	158.069	0.211339	2593.83	0.0016418	725.023	0.0016418	29.9717	0.211339	86.9893	0.36079	109.217	0.123405	39.1429	0.36079	71.9897	0.36079	213.353	0.0250028	X	X
Shoot	0.5	1	342.822	0.0016418	91.1086	0.238017	130.09	0.0907247	70.6443	0.186499	46.6222	0.36079	13.9912	0.464506	88.0586	0.0907247	191.764	0.064952	50.4973	0.186499	1897.31	0.0016418	X	X
Shoot	0.5	2	64.8661	0.266442	65.538	0.266442	149.172	0.142525	72.2097	0.36079	50.8425	0.211339	77.1484	0.238017	65.4213	0.211339	140.5	0.0250028	132.977	0.186499	302.001	0.00488985	X	X
Shoot	1	1	355.186	0.0102719	132.103	0.163553	128.949	0.142525	16.3389	0.70351	163.68	0.0306843	12.4884	0.535494	37.977	0.5	49.1623	0.29649	512.505	0.00218063	37309.1	0.0016418	X	X
Shoot	1	2	6.51074	0.36079	33.1626	0.394634	11.1759	0.605366	21.0588	0.29649	55.069	0.328003	21.6137	0.5	51.4271	0.266442	12.8525	0.570707	608.995	0.0016418	33678.9	0.0016418	X	X
Shoot	3	1	12.5304	0.605366	116.691	0.266442	64.5927	0.29649	25.7523	0.464506	299.006	0.0162547	12.337	0.570707	22.0774	0.5	235.166	0.0016418	635.266	0.0016418	47512.6	0.0016418	X	X
Shoot	3	2	87.7062	0.29649	131.313	0.0907247	68.2297	0.163553	8.25383	0.63921	190.771	0.0306843	12.4248	0.570707	7.21703	0.570707	148.695	0.0016418	848.981	0.00218063	47866	0.0016418	X	X
Shoot	6	1	8.55019	0.813501	55.0892	0.36079	60.1412	0.464506	8.39546	0.5	234.819	0.0162547	21.9403	0.570707	20.8792	0.605366	553.488	0.0016418	197.101	0.0544047	861.166	0.0016418	X	X
Shoot	6	2	11.4271	0.733558	14.2163	0.5	83.0432	0.429293	17.695	0.605366	264.182	0.0162547	7.78873	0.605366	28.7873	0.70351	633.014	0.0016418	272.575	0.0544047	902.423	0.0016418	X	X
Shoot	12	1	47.7306	0.36079	10.7416	0.671997	302.875	0.0102719	180.748	0.106159	269.77	0.0306843	52.7822	0.266442	2085.82	0.0016418	99.5339	0.064952	121.011	0.123405	1043.45	0.0016418	X	X
Shoot	12	2	8.66271	0.70351	74.2083	0.394634	334.721	0.0373956	70.7832	0.464506	177.818	0.0544047	43.8075	0.464506	1026.74	0.00218063	132.627	0.0250028	54.1535	0.211339	402.432	0.0016418	X	X
Shoot	24	1	92.4844	0.266442	96.4058	0.238017	507.766	0.00488985	2197.82	0.0016418	80.8406	0.328003	14.685	0.429293	75.8673	0.142525	246.311	0.0162547	194.039	0.0770218	132.661	0.123405	X	X
Shoot	24	2	20.2206	0.464506	231.125	0.106159	291.444	0.0202309	1864.58	0.0016418	40.2588	0.266442	75.8043	0.186499	5189.41	0.0016418	261.028	0.00287513	98.3194	0.186499	166.115	0.064952	X	X
Leaf	6	1	33.8652	0.535494	X	X	X	X	X	X	X	X	X	X	X	X	X	X	X	X	X	X	277.407	0.186499
Leaf	6	2	24.3357	0.733558	X	X	X	X	X	X	X	X	X	X	X	X	X	X	X	X	X	X	64.6145	0.464506
Leaf	6	3	28.1191	0.70351	X	X	X	X	X	X	X	X	X	X	X	X	X	X	X	X	X	X	113.217	0.535494
Leaf	12	1	156.961	0.464506	X	X	X	X	X	X	X	X	X	X	X	X	X	X	X	X	X	X	64.7878	0.429293
Leaf	12	2	93.8794	0.535494	X	X	X	X	X	X	X	X	X	X	X	X	X	X	X	X	X	X	198.852	0.186499
Leaf	12	3	188.87	0.605366	X	X	X	X	X	X	X	X	X	X	X	X	X	X	X	X	X	X	195.165	0.36079
Leaf	24	1	20.4797	0.605366	X	X	X	X	X	X	X	X	X	X	X	X	X	X	X	X	X	X	88.4123	0.36079
Leaf	24	2	73.8661	0.535494	X	X	X	X	X	X	X	X	X	X	X	X	X	X	X	X	X	X	142.405	0.29649
Leaf	24	3	155.993	0.535494	X	X	X	X	X	X	X	X	X	X	X	X	X	X	X	X	X	X	71.4992	0.570707
AtHsp23.6-M [At4g25200]			Control		Cold		Osmotic		Salt		Drought		Genotoxic		Oxidative		UV-B		Wounding		Heat		Pathogen
Tissue	Time	Replicate	Signal	P-Value	Signal	P-Value	Signal	P-Value	Signal	P-Value	Signal	P-Value	Signal	P-Value	Signal	P-Value	Signal	P-Value	Signal	P-Value	Signal	P-Value	Signal	P-Value
Root	0.5	1	168.069	0.163553	112.879	0.186499	131.055	0.266442	78.789	0.266442	111.705	0.163553	98.1037	0.29649	89.9991	0.211339	155.588	0.0907247	52.3464	0.570707	319.901	0.00807846	X	X
Root	0.5	2	81.6858	0.394634	166.118	0.238017	137.725	0.394634	17.0809	0.535494	178.965	0.106159	129.317	0.0907247	58.5284	0.429293	129.033	0.163553	98.3492	0.5	447.659	0.0306843	X	X
Root	1	1	122.159	0.238017	77.481	0.266442	122.131	0.328003	122.439	0.123405	283.398	0.0544047	33.3803	0.5	125.931	0.123405	144.626	0.106159	157.726	0.186499	27102.2	0.0016418	X	X
Root	1	2	87.7541	0.186499	163.306	0.266442	122.423	0.238017	104.695	0.186499	371.306	0.0129677	93.6762	0.211339	124.793	0.163553	107.73	0.163553	174.772	0.163553	25210.3	0.0016418	X	X
Root	3	1	653.57	0.00287513	145.521	0.211339	149.543	0.186499	950.261	0.00287513	706.589	0.0037632	97.4563	0.36079	595.198	0.0102719	404.8	0.0129677	713.186	0.00287513	44501.7	0.0016418	X	X
Root	3	2	847.425	0.0016418	125.3	0.211339	860.314	0.0037632	173.526	0.0907247	1151.71	0.0016418	396.209	0.00488985	1606.35	0.0016418	393.854	0.0129677	483.631	0.00218063	43724.8	0.0016418	X	X
Root	6	1	738.772	0.00807846	109.517	0.266442	669.372	0.0162547	502.752	0.0037632	114.401	0.211339	1270.87	0.0016418	5387.49	0.0016418	34.7948	0.394634	115.124	0.238017	952.11	0.00287513	X	X
Root	6	2	498.712	0.00807846	75.3328	0.464506	4011.66	0.0016418	1345.5	0.0016418	1164.16	0.0016418	151.932	0.142525	156.46	0.106159	53.892	0.328003	1863.05	0.0016418	1522.94	0.0016418	X	X
Root	12	1	62.8224	0.535494	89.9893	0.238017	1644.85	0.0016418	7387.91	0.0016418	137.647	0.0907247	100.023	0.186499	796.608	0.00488985	147.539	0.163553	4280.93	0.0016418	1816.61	0.0016418	X	X
Root	12	2	124.7	0.163553	63.8323	0.266442	2790.25	0.0016418	287.369	0.0373956	286.436	0.0907247	93.225	0.186499	105.08	0.266442	135.695	0.186499	2608.88	0.0016418	2931.89	0.0016418	X	X
Root	24	1	149.692	0.106159	45.985	0.605366	1477.2	0.0016418	2273.68	0.0016418	109.493	0.266442	118.297	0.211339	126.232	0.238017	39.6335	0.394634	147.341	0.186499	207.477	0.266442	X	X
Root	24	2	244.927	0.123405	106.522	0.36079	2402.56	0.0016418	2293.42	0.0016418	67.7294	0.328003	146.417	0.186499	130.494	0.123405	71.1529	0.5	92.739	0.5	174.492	0.142525	X	X
Shoot	0.5	1	240.726	0.163553	147.053	0.266442	80.1237	0.464506	60.5048	0.605366	34.703	0.5	24.934	0.761983	118.834	0.186499	70.772	0.464506	83.3518	0.464506	873.131	0.00807846	X	X
Shoot	0.5	2	73.0383	0.429293	134.246	0.429293	35.8629	0.671997	18.8277	0.605366	75.2461	0.266442	17.0424	0.605366	187.48	0.238017	75.6563	0.394634	36.8949	0.570707	260.721	0.123405	X	X
Shoot	1	1	96.0301	0.211339	76.8365	0.429293	90.7757	0.266442	89.5053	0.464506	12.6083	0.733558	24.7968	0.63921	18.3266	0.570707	13.0921	0.788661	112.132	0.328003	49638.3	0.0016418	X	X
Shoot	1	2	38.5434	0.5	22.0251	0.671997	116.364	0.211339	40.8605	0.671997	31.8516	0.570707	67.5324	0.5	70.9167	0.394634	26.878	0.570707	18.4969	0.70351	41948.4	0.0016418	X	X
Shoot	3	1	55.117	0.464506	91.8814	0.36079	13.9996	0.893841	17.317	0.63921	71.3446	0.328003	7.87126	0.733558	59.1516	0.429293	6568.8	0.0016418	49.8853	0.570707	49822.2	0.0016418	X	X
Shoot	3	2	98.9701	0.36079	19.7489	0.570707	8.48712	0.857475	42.4641	0.429293	23.8483	0.605366	27.9135	0.70351	9.86296	0.733558	4758.14	0.0016418	57.2701	0.5	52340.7	0.0016418	X	X
Shoot	6	1	101.902	0.328003	92.6586	0.36079	135.132	0.29649	17.9057	0.535494	8.76468	0.605366	28.245	0.570707	6.4611	0.788661	12375.5	0.0016418	64.7183	0.5	208.244	0.142525	X	X
Shoot	6	2	26.0853	0.63921	17.2668	0.70351	13.1585	0.63921	17.288	0.70351	143.811	0.142525	42.0128	0.464506	12.9912	0.733558	11271.5	0.0016418	36.7593	0.63921	309.663	0.0770218	X	X
Shoot	12	1	76.3113	0.570707	18.2987	0.70351	10.8319	0.605366	8.68379	0.909275	97.1201	0.328003	63.7183	0.464506	601.204	0.00807846	621.755	0.0102719	16.5143	0.761983	673.352	0.00807846	X	X
Shoot	12	2	18.3698	0.671997	80.3316	0.328003	101.249	0.328003	56.9103	0.5	112.276	0.186499	106.484	0.186499	247.913	0.064952	602.392	0.0037632	68.9178	0.5	307.977	0.0373956	X	X
Shoot	24	1	129.237	0.238017	83.7501	0.328003	110.796	0.142525	101.631	0.238017	17.182	0.70351	28.6233	0.570707	99.3582	0.394634	279.381	0.106159	36.543	0.605366	77.5103	0.36079	X	X
Shoot	24	2	137.414	0.29649	116.586	0.394634	18.6092	0.570707	61.2669	0.5	43.4404	0.570707	97.4967	0.36079	4116.77	0.0016418	349.127	0.0544047	86.1255	0.570707	165.504	0.266442	X	X
Leaf	6	1	35.4151	0.535494	X	X	X	X	X	X	X	X	X	X	X	X	X	X	X	X	X	X	67.0153	0.671997
Leaf	6	2	14.7769	0.733558	X	X	X	X	X	X	X	X	X	X	X	X	X	X	X	X	X	X	46.6077	0.605366
Leaf	6	3	33.2728	0.605366	X	X	X	X	X	X	X	X	X	X	X	X	X	X	X	X	X	X	22.3453	0.70351
Leaf	12	1	39.121	0.671997	X	X	X	X	X	X	X	X	X	X	X	X	X	X	X	X	X	X	106.084	0.211339
Leaf	12	2	48.752	0.761983	X	X	X	X	X	X	X	X	X	X	X	X	X	X	X	X	X	X	133.176	0.394634
Leaf	12	3	84.1682	0.570707	X	X	X	X	X	X	X	X	X	X	X	X	X	X	X	X	X	X	53.4253	0.605366
Leaf	24	1	177.07	0.211339	X	X	X	X	X	X	X	X	X	X	X	X	X	X	X	X	X	X	102.407	0.328003
Leaf	24	2	170.66	0.266442	X	X	X	X	X	X	X	X	X	X	X	X	X	X	X	X	X	X	105.492	0.266442
Leaf	24	3	178.163	0.163553	X	X	X	X	X	X	X	X	X	X	X	X	X	X	X	X	X	X	24.654	0.5
AtHsp22.0-ER [At4g10250]			Control		Cold		Osmotic		Salt		Drought		Genotoxic		Oxidative		UV-B		Wounding		Heat		Pathogen
Tissue	Time	Replicate	Signal	P-Value	Signal	P-Value	Signal	P-Value	Signal	P-Value	Signal	P-Value	Signal	P-Value	Signal	P-Value	Signal	P-Value	Signal	P-Value	Signal	P-Value	Signal	P-Value
Root	0.5	1	303.283	0.0770218	109.059	0.36079	97.2859	0.29649	154.996	0.163553	78.6114	0.266442	130.05	0.211339	131.552	0.186499	149.748	0.142525	61.8397	0.266442	119.335	0.238017	X	X
Root	0.5	2	108.669	0.238017	95.4202	0.266442	129.566	0.266442	86.9753	0.29649	213.002	0.142525	128.441	0.238017	129.019	0.163553	128.958	0.29649	110.812	0.36079	254.857	0.106159	X	X
Root	1	1	291.616	0.0373956	19.1521	0.5	114.395	0.238017	19.9274	0.429293	237.628	0.0544047	118.162	0.211339	162.141	0.186499	148.098	0.123405	174.308	0.142525	18903.2	0.0016418	X	X
Root	1	2	112.647	0.238017	186.037	0.186499	87.6743	0.29649	87.2658	0.29649	244.469	0.0129677	100.164	0.238017	137.421	0.123405	73.3291	0.238017	212.193	0.106159	12879.1	0.0016418	X	X
Root	3	1	656.96	0.00630785	98.4908	0.211339	328.858	0.0202309	430.837	0.0162547	323.026	0.0202309	113.38	0.328003	444.458	0.0452606	165.509	0.0907247	528.79	0.00807846	45775.8	0.0016418	X	X
Root	3	2	574.032	0.00630785	93.5224	0.570707	521.5	0.00807846	187.338	0.106159	554.736	0.00488985	421.483	0.0250028	1226.65	0.00287513	122.776	0.211339	590.168	0.00630785	43631.6	0.0016418	X	X
Root	6	1	466.266	0.0306843	174.661	0.186499	1042.01	0.00218063	603.089	0.0250028	192.509	0.0907247	532.116	0.00630785	3038.23	0.0016418	23.3149	0.394634	156.536	0.163553	8593.18	0.0016418	X	X
Root	6	2	386.295	0.0452606	68.8279	0.266442	2249.18	0.0016418	432.674	0.0306843	1061.31	0.00218063	69.3737	0.328003	290.72	0.0202309	115.288	0.211339	946.901	0.00218063	12851.6	0.0016418	X	X
Root	12	1	127.667	0.238017	128.943	0.29649	4345.12	0.0016418	1462.49	0.00287513	126.619	0.266442	94.4364	0.328003	333.658	0.0452606	77.4341	0.211339	1962.74	0.0016418	8972.19	0.0016418	X	X
Root	12	2	184.423	0.123405	173.13	0.106159	4675.08	0.0016418	6631.3	0.0016418	210.325	0.0544047	129.844	0.238017	180.868	0.0770218	79.6201	0.211339	1281.39	0.00218063	7469.42	0.0016418	X	X
Root	24	1	121.802	0.211339	310.45	0.0770218	4160.14	0.0016418	6872.47	0.0016418	123.529	0.163553	98.8376	0.29649	81.6865	0.29649	53.4145	0.328003	251.813	0.0770218	283.261	0.0907247	X	X
Root	24	2	284.854	0.106159	232.234	0.0770218	6223.45	0.0016418	5537.81	0.0016418	103.855	0.36079	87.6372	0.266442	174.998	0.0770218	111.221	0.238017	117.419	0.238017	216.162	0.163553	X	X
Shoot	0.5	1	184.794	0.328003	129.542	0.36079	201.024	0.36079	155.738	0.328003	39.9603	0.394634	162.954	0.29649	123.137	0.328003	172.787	0.186499	182.729	0.36079	156.538	0.238017	X	X
Shoot	0.5	2	204.169	0.266442	227.799	0.29649	114.147	0.328003	124.358	0.36079	138.618	0.266442	134.611	0.36079	87.4057	0.464506	196.484	0.266442	127.763	0.29649	151.745	0.29649	X	X
Shoot	1	1	183.401	0.328003	191.874	0.211339	184.778	0.29649	85.1933	0.5	180.563	0.266442	199.523	0.266442	114.147	0.36079	131.043	0.429293	26.9156	0.5	32467.4	0.0016418	X	X
Shoot	1	2	30.3941	0.429293	244.983	0.29649	121.916	0.394634	152.545	0.36079	135.638	0.29649	151.972	0.29649	48.6089	0.429293	172.029	0.238017	102.275	0.328003	30050.7	0.0016418	X	X
Shoot	3	1	174.024	0.266442	54.312	0.36079	156.662	0.266442	271.049	0.211339	159.351	0.266442	147.239	0.29649	212.751	0.211339	71.6035	0.36079	272.05	0.142525	49896.1	0.0016418	X	X
Shoot	3	2	201.962	0.266442	159.743	0.394634	86.0679	0.394634	195.691	0.29649	146.881	0.186499	21.8005	0.464506	156.415	0.328003	67.2843	0.394634	190.145	0.238017	54334.9	0.0016418	X	X
Shoot	6	1	213.017	0.29649	156.844	0.394634	212.514	0.238017	323.275	0.142525	257.432	0.211339	120.986	0.429293	140.085	0.29649	113.423	0.266442	211.577	0.238017	12932	0.0016418	X	X
Shoot	6	2	217.145	0.266442	126.664	0.36079	222.306	0.211339	427.212	0.0907247	213.063	0.163553	47.3266	0.464506	82.0509	0.464506	117.16	0.266442	146.897	0.238017	12917.8	0.0016418	X	X
Shoot	12	1	91.0554	0.29649	86.543	0.36079	1378.79	0.0016418	513.794	0.0202309	23.0558	0.464506	79.0979	0.29649	430.372	0.0102719	20.589	0.429293	151.263	0.266442	5957.65	0.0016418	X	X
Shoot	12	2	26.8141	0.328003	228.864	0.238017	1126.58	0.00218063	314.138	0.0452606	116.623	0.266442	87.7313	0.328003	319.017	0.0452606	69.1913	0.464506	175.097	0.186499	3347.81	0.0016418	X	X
Shoot	24	1	162.624	0.394634	174.913	0.266442	1402.29	0.0016418	1412.23	0.0016418	34.4106	0.36079	166.99	0.36079	101.6	0.36079	86.202	0.464506	255.78	0.211339	272.735	0.163553	X	X
Shoot	24	2	111.379	0.328003	123.349	0.328003	604.303	0.00630785	949.657	0.00488985	33.7824	0.464506	146.724	0.266442	969.284	0.0037632	140.971	0.29649	246.91	0.238017	202.81	0.186499	X	X
Leaf	6	1	172.853	0.394634	X	X	X	X	X	X	X	X	X	X	X	X	X	X	X	X	X	X	37.7631	0.63921
Leaf	6	2	246.402	0.29649	X	X	X	X	X	X	X	X	X	X	X	X	X	X	X	X	X	X	127.281	0.5
Leaf	6	3	159.385	0.36079	X	X	X	X	X	X	X	X	X	X	X	X	X	X	X	X	X	X	200.805	0.29649
Leaf	12	1	191.923	0.29649	X	X	X	X	X	X	X	X	X	X	X	X	X	X	X	X	X	X	37.4647	0.570707
Leaf	12	2	154.323	0.266442	X	X	X	X	X	X	X	X	X	X	X	X	X	X	X	X	X	X	20.7375	0.605366
Leaf	12	3	124.668	0.328003	X	X	X	X	X	X	X	X	X	X	X	X	X	X	X	X	X	X	119.972	0.328003
Leaf	24	1	49.6407	0.605366	X	X	X	X	X	X	X	X	X	X	X	X	X	X	X	X	X	X	117.798	0.36079
Leaf	24	2	43.381	0.464506	X	X	X	X	X	X	X	X	X	X	X	X	X	X	X	X	X	X	208.972	0.29649
Leaf	24	3	112.552	0.464506	X	X	X	X	X	X	X	X	X	X	X	X	X	X	X	X	X	X	153.453	0.394634
AtHsp23.5-M [At5g51440]			Control		Cold		Osmotic		Salt		Drought		Genotoxic		Oxidative		UV-B		Wounding		Heat		Pathogen
Tissue	Time	Replicate	Signal	P-Value	Signal	P-Value	Signal	P-Value	Signal	P-Value	Signal	P-Value	Signal	P-Value	Signal	P-Value	Signal	P-Value	Signal	P-Value	Signal	P-Value	Signal	P-Value
Root	0.5	1	613.886	0.0016418	851.672	0.0016418	771.616	0.00218063	599.485	0.0016418	387.886	0.0037632	409.036	0.00218063	512.299	0.00218063	688.902	0.0016418	504.979	0.00488985	5441.87	0.0016418	X	X
Root	0.5	2	511.687	0.0016418	817.721	0.0016418	422.553	0.00807846	404.578	0.0016418	416.857	0.00218063	483.815	0.0016418	579.236	0.0016418	603.924	0.0016418	328.319	0.00630785	4822.19	0.0016418	X	X
Root	1	1	470.297	0.0016418	794.667	0.0016418	412.999	0.00807846	446.24	0.00287513	574.528	0.00218063	295.95	0.00218063	597.515	0.0016418	742.39	0.0016418	531.504	0.0016418	28525.3	0.0016418	X	X
Root	1	2	410.733	0.00488985	822.233	0.0016418	371.805	0.00287513	541.444	0.0016418	733.436	0.0016418	372.613	0.00218063	511.352	0.00287513	641.338	0.0016418	641.146	0.0016418	28843.1	0.0016418	X	X
Root	3	1	1544.29	0.0016418	944.851	0.0016418	700.74	0.0037632	4040.15	0.0016418	1230.67	0.0016418	675.04	0.0016418	1311.99	0.0016418	3036.02	0.0016418	1489.51	0.0016418	25389.5	0.0016418	X	X
Root	3	2	1657.34	0.0016418	522.8	0.00218063	1351.99	0.0016418	3908.66	0.0016418	1611.27	0.0016418	1125.8	0.0016418	1885.25	0.0016418	3083.38	0.0016418	1429.08	0.0016418	29215.6	0.0016418	X	X
Root	6	1	590.464	0.00218063	644.642	0.0016418	751.278	0.0037632	6740.63	0.0016418	659.379	0.0016418	1129.95	0.0016418	4032.86	0.0016418	597.042	0.0016418	649.555	0.0016418	375.841	0.00630785	X	X
Root	6	2	545.166	0.0016418	483.13	0.00287513	2571.07	0.0016418	7533.77	0.0016418	1057.44	0.0016418	540.498	0.0016418	649.935	0.0016418	456.512	0.0016418	1404.55	0.0016418	621.417	0.0037632	X	X
Root	12	1	652.139	0.0016418	401.676	0.0037632	910.965	0.0016418	11213.1	0.0016418	630.58	0.0016418	705.902	0.0016418	1460.34	0.0016418	875.272	0.0016418	2706.42	0.0016418	901.408	0.0016418	X	X
Root	12	2	726.36	0.0016418	306.302	0.0102719	1318.09	0.0016418	1086.73	0.0016418	727.004	0.0016418	708.354	0.0016418	1110.91	0.0016418	619.389	0.0016418	1800.29	0.0016418	1026.96	0.0016418	X	X
Root	24	1	1333.94	0.0016418	373.211	0.0102719	758.863	0.0016418	5864.82	0.0016418	683.769	0.0016418	908.125	0.0016418	1038.23	0.0016418	998.29	0.0016418	763.548	0.00218063	465.065	0.0037632	X	X
Root	24	2	1062.48	0.0016418	361.028	0.00807846	1138.16	0.0016418	5427.81	0.0016418	562.541	0.0016418	806.472	0.0016418	1388.6	0.0016418	1268.36	0.0016418	938.173	0.0016418	532.531	0.0016418	X	X
Shoot	0.5	1	597.592	0.0016418	382.091	0.0102719	279.035	0.0102719	72.8176	0.328003	111.515	0.36079	34.2951	0.570707	133.924	0.211339	407.018	0.0102719	160.601	0.238017	4103.29	0.0016418	X	X
Shoot	0.5	2	142.641	0.266442	310.861	0.0770218	399.496	0.0202309	193.647	0.123405	192.202	0.123405	76.9454	0.464506	15.4447	0.535494	239.548	0.0202309	154.63	0.266442	2061.29	0.0016418	X	X
Shoot	1	1	374.143	0.00488985	195.575	0.106159	509.034	0.00630785	33.0637	0.5	171.223	0.186499	13.0743	0.570707	129.842	0.29649	221.346	0.0373956	351.782	0.0102719	36956.1	0.0016418	X	X
Shoot	1	2	72.03	0.429293	248.92	0.0373956	10.7383	0.535494	112.739	0.328003	101.334	0.29649	22.0237	0.5	123.879	0.186499	212.533	0.142525	528.693	0.00630785	35373	0.0016418	X	X
Shoot	3	1	106.689	0.29649	205.347	0.0907247	231.154	0.0129677	102.792	0.29649	177.346	0.163553	164.418	0.186499	55.6037	0.394634	8963.35	0.0016418	298.341	0.0544047	34134.6	0.0016418	X	X
Shoot	3	2	292.829	0.0250028	350.785	0.0102719	361.147	0.00218063	202.11	0.163553	122.806	0.29649	68.0698	0.266442	68.698	0.36079	8000.05	0.0016418	391.783	0.0129677	33501.4	0.0016418	X	X
Shoot	6	1	93.828	0.266442	158.47	0.211339	16.8268	0.570707	138.133	0.123405	156.468	0.186499	37.1856	0.464506	19.3967	0.535494	7460.02	0.0016418	192.395	0.142525	109.6	0.266442	X	X
Shoot	6	2	165.045	0.238017	125.475	0.238017	82.0826	0.266442	219.491	0.163553	155.44	0.186499	102.783	0.394634	114.462	0.328003	6593.43	0.0016418	274.201	0.0907247	167.189	0.211339	X	X
Shoot	12	1	119.519	0.163553	74.948	0.266442	93.2774	0.266442	577.728	0.0016418	210.458	0.0544047	555.61	0.00218063	1350.44	0.0016418	910.03	0.0016418	456.584	0.0202309	421.295	0.0037632	X	X
Shoot	12	2	181.827	0.238017	84.6759	0.328003	342.75	0.00630785	24.1181	0.464506	197.584	0.064952	141.661	0.186499	554.656	0.00218063	952.375	0.0016418	355.977	0.0907247	183.748	0.0544047	X	X
Shoot	24	1	202.79	0.123405	231.902	0.0129677	150.392	0.186499	508.769	0.0016418	154.427	0.211339	192.742	0.123405	260.86	0.0129677	441.13	0.00488985	243.031	0.0162547	224.514	0.123405	X	X
Shoot	24	2	230.885	0.0770218	262.329	0.0373956	238.606	0.0544047	510.016	0.00287513	127.098	0.238017	374.333	0.00488985	5737.98	0.0016418	596.213	0.0016418	225.079	0.142525	174.828	0.123405	X	X
Leaf	6	1	177.771	0.211339	X	X	X	X	X	X	X	X	X	X	X	X	X	X	X	X	X	X	479.271	0.0202309
Leaf	6	2	211.694	0.163553	X	X	X	X	X	X	X	X	X	X	X	X	X	X	X	X	X	X	434.927	0.0037632
Leaf	6	3	76.7798	0.429293	X	X	X	X	X	X	X	X	X	X	X	X	X	X	X	X	X	X	341.775	0.0306843
Leaf	12	1	223.952	0.266442	X	X	X	X	X	X	X	X	X	X	X	X	X	X	X	X	X	X	411.019	0.0162547
Leaf	12	2	197.06	0.36079	X	X	X	X	X	X	X	X	X	X	X	X	X	X	X	X	X	X	422.666	0.00807846
Leaf	12	3	141.521	0.29649	X	X	X	X	X	X	X	X	X	X	X	X	X	X	X	X	X	X	237.011	0.106159
Leaf	24	1	77.1452	0.464506	X	X	X	X	X	X	X	X	X	X	X	X	X	X	X	X	X	X	10.8008	0.813501
Leaf	24	2	12.8836	0.761983	X	X	X	X	X	X	X	X	X	X	X	X	X	X	X	X	X	X	118.158	0.429293
Leaf	24	3	7.45973	0.63921	X	X	X	X	X	X	X	X	X	X	X	X	X	X	X	X	X	X	13.7859	0.671997
AtHsp17.6B-CI [At2g29500]			Control		Cold		Osmotic		Salt		Drought		Genotoxic		Oxidative		UV-B		Wounding		Heat		Pathogen
Tissue	Time	Replicate	Signal	P-Value	Signal	P-Value	Signal	P-Value	Signal	P-Value	Signal	P-Value	Signal	P-Value	Signal	P-Value	Signal	P-Value	Signal	P-Value	Signal	P-Value	Signal	P-Value
Root	0.5	1	476.361	0.0016418	440.487	0.0016418	291.35	0.0016418	278.132	0.0016418	232.384	0.0016418	303.579	0.0016418	337.841	0.0016418	452.273	0.0016418	214.013	0.0016418	1945.62	0.0016418	X	X
Root	0.5	2	309.586	0.0016418	343.951	0.0016418	259.483	0.0016418	279.56	0.00218063	367.136	0.0016418	429.608	0.0016418	300.878	0.0016418	411.778	0.0016418	204.339	0.0016418	1915.89	0.0016418	X	X
Root	1	1	897.205	0.0016418	444.513	0.0016418	279.75	0.0016418	291.192	0.0016418	472.03	0.0016418	241.003	0.0016418	260.805	0.0016418	314.207	0.0016418	403.682	0.0016418	42525.5	0.0016418	X	X
Root	1	2	281.958	0.0016418	337.588	0.0016418	372.014	0.0016418	297.036	0.0016418	900.544	0.0016418	169.071	0.0016418	307.599	0.0016418	273.715	0.0016418	462.004	0.0016418	39083.9	0.0016418	X	X
Root	3	1	1745.72	0.0016418	318.109	0.0016418	734.966	0.0016418	2335.78	0.0016418	1284.82	0.0016418	146.618	0.0016418	1255.85	0.0016418	997.949	0.0016418	1572.59	0.0016418	51216.4	0.0016418	X	X
Root	3	2	2299.51	0.0016418	318.483	0.0016418	1679.33	0.0016418	732.637	0.0016418	2844.42	0.0016418	1155.17	0.0016418	5033.56	0.0016418	1341.06	0.0016418	1734.42	0.0016418	49451.2	0.0016418	X	X
Root	6	1	1068.14	0.0016418	333.61	0.0016418	1027.32	0.0016418	1166.3	0.0016418	545.263	0.0016418	1710.9	0.0016418	9528.29	0.0016418	393.773	0.0016418	217.905	0.0016418	8288.94	0.0016418	X	X
Root	6	2	894.174	0.0016418	218.448	0.0016418	7216.02	0.0016418	1221.11	0.0016418	3318.4	0.0016418	240.079	0.0016418	591.886	0.0016418	230.272	0.0016418	3659.49	0.0016418	13151.6	0.0016418	X	X
Root	12	1	158.218	0.00287513	196.879	0.0016418	3654.26	0.0016418	2254.98	0.0016418	323.642	0.0016418	237.854	0.0016418	814.365	0.0016418	173.072	0.0016418	5698.15	0.0016418	7321.85	0.0016418	X	X
Root	12	2	197.515	0.0016418	149.084	0.0016418	3880.31	0.0016418	683.25	0.0016418	571.687	0.0016418	143.269	0.0016418	201.849	0.0016418	309.948	0.0016418	3820.58	0.0016418	7483.65	0.0016418	X	X
Root	24	1	276.879	0.0016418	103.703	0.00807846	3096.69	0.0016418	2003.78	0.0016418	260.44	0.0016418	248.684	0.0016418	187.954	0.0016418	471.964	0.0016418	419.007	0.0016418	742.007	0.0016418	X	X
Root	24	2	526.492	0.0016418	201.019	0.0037632	4638.24	0.0016418	2099.71	0.0016418	233.805	0.0016418	226.889	0.0016418	415.4	0.0016418	455.786	0.0016418	201.686	0.0016418	486.844	0.0016418	X	X
Shoot	0.5	1	627.301	0.0016418	92.6992	0.29649	125.487	0.0373956	54.632	0.464506	80.1161	0.266442	73.3635	0.394634	129.147	0.0037632	254.106	0.0016418	142.947	0.0373956	2675.76	0.0016418	X	X
Shoot	0.5	2	41.9433	0.328003	157.424	0.29649	251.237	0.0016418	48.6539	0.394634	155.885	0.00807846	111.295	0.238017	81.3575	0.186499	157.705	0.00630785	143.261	0.0907247	582.298	0.0016418	X	X
Shoot	1	1	402.608	0.0016418	44.0845	0.5	193.435	0.00287513	99.6812	0.123405	181.93	0.00287513	56.1195	0.163553	61.358	0.238017	94.5966	0.0907247	836.207	0.0016418	57381.1	0.0016418	X	X
Shoot	1	2	49.0603	0.70351	147.243	0.123405	72.0916	0.123405	66.7003	0.29649	45.2836	0.238017	56.0155	0.211339	74.6863	0.36079	45.9596	0.761983	1106.68	0.0016418	49789.1	0.0016418	X	X
Shoot	3	1	86.3949	0.29649	36.9231	0.266442	100.651	0.0162547	40.8299	0.36079	463.874	0.0016418	47.8625	0.29649	55.1437	0.142525	1478.01	0.0016418	1516.6	0.0016418	56672.9	0.0016418	X	X
Shoot	3	2	286.163	0.00287513	97.7395	0.0373956	84.9268	0.0162547	72.5722	0.106159	452.348	0.0016418	43.2067	0.36079	33.7921	0.394634	1386.05	0.0016418	1287.78	0.0016418	57585.9	0.0016418	X	X
Shoot	6	1	112.79	0.238017	43.2106	0.429293	98.251	0.0544047	83.9163	0.00807846	387.012	0.0016418	51.0455	0.36079	68.3577	0.123405	4171.93	0.0016418	470.348	0.0016418	9002.39	0.0016418	X	X
Shoot	6	2	170.612	0.211339	67.5296	0.29649	142.729	0.00287513	136.12	0.186499	565.204	0.0016418	66.6253	0.328003	62.6337	0.163553	3970.88	0.0016418	572.428	0.0016418	9306.83	0.0016418	X	X
Shoot	12	1	90.9007	0.211339	62.8643	0.266442	247.894	0.0016418	84.0099	0.0373956	399.82	0.0016418	136.119	0.0037632	2780.4	0.0016418	566.547	0.0016418	206.532	0.0037632	5055.02	0.0016418	X	X
Shoot	12	2	71.4575	0.63921	23.6128	0.63921	300.32	0.00218063	146.899	0.0452606	310.906	0.0016418	59.8245	0.29649	916.865	0.0016418	647.702	0.0016418	281.794	0.00218063	2854.4	0.0016418	X	X
Shoot	24	1	84.7172	0.36079	62.3657	0.671997	1191.95	0.0016418	481.045	0.0016418	207.307	0.00630785	94.7282	0.123405	80.1604	0.064952	106.089	0.00807846	325.937	0.00218063	339.745	0.0016418	X	X
Shoot	24	2	106.592	0.0306843	15.9954	0.63921	951.331	0.0016418	227.944	0.0016418	150.85	0.0202309	102.43	0.00287513	6251.36	0.0016418	216.863	0.00218063	275.403	0.0250028	251.178	0.0016418	X	X
Leaf	6	1	93.0938	0.238017	X	X	X	X	X	X	X	X	X	X	X	X	X	X	X	X	X	X	320.039	0.0373956
Leaf	6	2	15.7731	0.570707	X	X	X	X	X	X	X	X	X	X	X	X	X	X	X	X	X	X	275.745	0.00807846
Leaf	6	3	101.05	0.211339	X	X	X	X	X	X	X	X	X	X	X	X	X	X	X	X	X	X	140.641	0.0373956
Leaf	12	1	185.033	0.0202309	X	X	X	X	X	X	X	X	X	X	X	X	X	X	X	X	X	X	214.855	0.00630785
Leaf	12	2	74.8957	0.163553	X	X	X	X	X	X	X	X	X	X	X	X	X	X	X	X	X	X	353.248	0.00218063
Leaf	12	3	118.921	0.106159	X	X	X	X	X	X	X	X	X	X	X	X	X	X	X	X	X	X	131.191	0.0037632
Leaf	24	1	26.97	0.394634	X	X	X	X	X	X	X	X	X	X	X	X	X	X	X	X	X	X	28.8169	0.29649
Leaf	24	2	80.0832	0.123405	X	X	X	X	X	X	X	X	X	X	X	X	X	X	X	X	X	X	366.503	0.00630785
Leaf	24	3	127.209	0.238017	X	X	X	X	X	X	X	X	X	X	X	X	X	X	X	X	X	X	101.52	0.142525
AtHsp17.7-CII [At5g12030]			Control		Cold		Osmotic		Salt		Drought		Genotoxic		Oxidative		UV-B		Wounding		Heat		Pathogen
Tissue	Time	Replicate	Signal	P-Value	Signal	P-Value	Signal	P-Value	Signal	P-Value	Signal	P-Value	Signal	P-Value	Signal	P-Value	Signal	P-Value	Signal	P-Value	Signal	P-Value	Signal	P-Value
Root	0.5	1	290.394	0.0016418	82.8469	0.0250028	154.54	0.00807846	154.275	0.00630785	141.556	0.0129677	104.477	0.0037632	167.804	0.00807846	202.507	0.0016418	139.182	0.00488985	655.839	0.0016418	X	X
Root	0.5	2	150.561	0.0037632	147.125	0.00807846	105.427	0.0373956	90.8694	0.00807846	229.127	0.0306843	166.543	0.00218063	144.932	0.00287513	257.685	0.0037632	81.1922	0.0129677	784.605	0.0016418	X	X
Root	1	1	346.891	0.0016418	94.5279	0.0016418	157.009	0.0037632	135.384	0.00218063	353.267	0.0016418	163.382	0.00630785	150.354	0.00287513	146.592	0.00218063	287	0.0016418	43762.1	0.0016418	X	X
Root	1	2	109.956	0.00630785	152.947	0.00218063	74.8288	0.00218063	124.04	0.0016418	618.585	0.0016418	136.118	0.0016418	221.458	0.0037632	116.312	0.00488985	278.635	0.00218063	40391.1	0.0016418	X	X
Root	3	1	1493.54	0.0016418	150.004	0.00488985	291.612	0.0016418	1981.38	0.0016418	1122.76	0.0016418	129.246	0.0162547	1221.69	0.0016418	165.524	0.0016418	1280.67	0.0016418	54274.1	0.0016418	X	X
Root	3	2	1959.96	0.0016418	207.76	0.0306843	1572.11	0.0016418	504.432	0.0016418	1886.29	0.0016418	1010.83	0.0016418	3467.39	0.0016418	144.249	0.00218063	1215.16	0.0016418	53015.3	0.0016418	X	X
Root	6	1	1171.26	0.0016418	184.218	0.0037632	1559.56	0.0016418	1606.97	0.0016418	516.673	0.0016418	2232.55	0.0016418	11340.7	0.0016418	62.6382	0.064952	191.842	0.00807846	2166	0.0016418	X	X
Root	6	2	1110.11	0.0016418	72.7089	0.00218063	7314.97	0.0016418	1883.76	0.0016418	3401.57	0.0016418	228.524	0.0016418	448	0.0016418	53.4096	0.0306843	3727.53	0.0016418	3619.99	0.0016418	X	X
Root	12	1	108.571	0.0016418	252.338	0.0016418	4871.97	0.0016418	9487.12	0.0016418	385.497	0.00218063	124.048	0.0016418	1154.46	0.0016418	122.085	0.0016418	6995.37	0.0016418	8380.54	0.0016418	X	X
Root	12	2	172.431	0.0016418	256.901	0.0037632	6942.65	0.0016418	3207.59	0.0016418	554.75	0.00218063	121.829	0.00630785	146.874	0.00218063	224.605	0.00218063	4310.71	0.0016418	8172.86	0.0016418	X	X
Root	24	1	199.056	0.00218063	1662.1	0.0016418	5369.09	0.0016418	8920.14	0.0016418	103.605	0.00287513	266.358	0.0016418	221.195	0.0016418	164.844	0.0037632	445.235	0.0016418	395.888	0.0016418	X	X
Root	24	2	407.787	0.0016418	1793.07	0.0016418	7361.28	0.0016418	5663.29	0.0016418	110.566	0.00807846	118.342	0.00630785	243.706	0.0016418	118.34	0.0016418	162.539	0.00218063	373.188	0.00287513	X	X
Shoot	0.5	1	760.2	0.0016418	46.0858	0.0907247	177.168	0.0129677	42.6953	0.328003	97.4746	0.0102719	30.235	0.535494	129.832	0.00488985	160.552	0.00287513	54.4153	0.0770218	3353.08	0.0016418	X	X
Shoot	0.5	2	70.4448	0.211339	66.3524	0.0544047	165.934	0.00488985	20.9104	0.328003	125.136	0.00807846	53.5897	0.186499	27.3257	0.464506	170.827	0.0037632	130.812	0.064952	636.707	0.0016418	X	X
Shoot	1	1	435.363	0.0016418	103.122	0.36079	142.092	0.0544047	11.4365	0.70351	142.506	0.00287513	36.4814	0.266442	23.6234	0.29649	24.1047	0.464506	484.127	0.0016418	63806.8	0.0016418	X	X
Shoot	1	2	35.3415	0.36079	41.3473	0.0907247	51.9836	0.266442	37.5793	0.394634	86.2438	0.0250028	19.8003	0.535494	17.5373	0.464506	34.8224	0.570707	815.268	0.0016418	52230.3	0.0016418	X	X
Shoot	3	1	3.68418	0.857475	31.0344	0.238017	7.15116	0.464489	53.6092	0.238017	196.029	0.0037632	32.6207	0.266442	25.5739	0.5	500.086	0.0016418	518.913	0.0016418	59149	0.0016418	X	X
Shoot	3	2	106.505	0.0129677	37.9133	0.266442	50.6421	0.0770218	34.8477	0.535494	302.142	0.0037632	18.0241	0.5	5.51403	0.893841	366.386	0.0016418	454.524	0.0016418	58230.7	0.0016418	X	X
Shoot	6	1	80.4329	0.163553	9.16435	0.535494	44.2188	0.29649	103.166	0.0373956	276.046	0.0016418	6.79446	0.70351	9.19825	0.671997	1115.14	0.0016418	280.328	0.0037632	472.691	0.0016418	X	X
Shoot	6	2	127.196	0.0162547	35.3953	0.394634	46.2103	0.123405	73.5326	0.0250028	321.904	0.0016418	44.7627	0.429293	22.9228	0.70351	1174.89	0.0016418	319.034	0.00488985	614.399	0.00218063	X	X
Shoot	12	1	21.8349	0.671997	41.0722	0.429293	1857.29	0.0016418	161.66	0.00488985	264.375	0.00287513	40.2258	0.123405	2492.7	0.0016418	104.856	0.0250028	95.9841	0.0907247	3641.54	0.0016418	X	X
Shoot	12	2	21.1671	0.5	44.252	0.266442	904.498	0.0016418	79.3035	0.123405	239.519	0.00218063	64.1241	0.238017	854.234	0.0016418	131.405	0.0202309	66.2436	0.064952	1840.92	0.0016418	X	X
Shoot	24	1	10.0009	0.605366	163.46	0.0129677	7133.32	0.0016418	5587.81	0.0016418	210.522	0.00488985	57.6179	0.0202309	20.1956	0.328003	289.713	0.0016418	197.324	0.0162547	274.612	0.0016418	X	X
Shoot	24	2	68.1095	0.163553	157.622	0.00218063	2663.43	0.0016418	3528.65	0.0016418	149.847	0.0016418	122.845	0.0037632	8404.65	0.0016418	358.728	0.0016418	188.639	0.00807846	177.426	0.00807846	X	X
Leaf	6	1	43.0057	0.570707	X	X	X	X	X	X	X	X	X	X	X	X	X	X	X	X	X	X	114.406	0.857475
Leaf	6	2	8.61378	0.945595	X	X	X	X	X	X	X	X	X	X	X	X	X	X	X	X	X	X	112.668	0.0907247
Leaf	6	3	60.6522	0.70351	X	X	X	X	X	X	X	X	X	X	X	X	X	X	X	X	X	X	158.865	0.238017
Leaf	12	1	8.68845	0.954739	X	X	X	X	X	X	X	X	X	X	X	X	X	X	X	X	X	X	80.1366	0.186499
Leaf	12	2	9.83399	0.945595	X	X	X	X	X	X	X	X	X	X	X	X	X	X	X	X	X	X	75.855	0.186499
Leaf	12	3	28.8828	0.5	X	X	X	X	X	X	X	X	X	X	X	X	X	X	X	X	X	X	30.2718	0.788661
Leaf	24	1	11.8545	0.836446	X	X	X	X	X	X	X	X	X	X	X	X	X	X	X	X	X	X	8.34708	0.788661
Leaf	24	2	37.4442	0.909275	X	X	X	X	X	X	X	X	X	X	X	X	X	X	X	X	X	X	7.14039	0.63921
Leaf	24	3	15.9468	0.813501	X	X	X	X	X	X	X	X	X	X	X	X	X	X	X	X	X	X	37.9125	0.5
AtHsp21.7-CI(r) [At5g54660]			Control		Cold		Osmotic		Salt		Drought		Genotoxic		Oxidative		UV-B		Wounding		Heat		Pathogen
Tissue	Time	Replicate	Signal	P-Value	Signal	P-Value	Signal	P-Value	Signal	P-Value	Signal	P-Value	Signal	P-Value	Signal	P-Value	Signal	P-Value	Signal	P-Value	Signal	P-Value	Signal	P-Value
Root	0.5	1	386.741	0.0016418	361.88	0.0016418	445.43	0.00630785	488.786	0.00218063	392.498	0.0037632	491.192	0.0016418	515.503	0.00218063	468.185	0.00807846	404.717	0.00218063	539.973	0.0016418	X	X
Root	0.5	2	514.912	0.0016418	518.18	0.00218063	417.018	0.00807846	459.094	0.00218063	328.224	0.00488985	400.116	0.0016418	527.11	0.0016418	449.541	0.0037632	547.474	0.00218063	773.078	0.00287513	X	X
Root	1	1	441.476	0.0016418	385.382	0.00287513	512.041	0.00488985	397.012	0.0037632	521.401	0.00807846	378.013	0.0016418	488.447	0.0016418	414.972	0.0016418	260.262	0.0016418	663.859	0.0016418	X	X
Root	1	2	363.76	0.00218063	521.2	0.00488985	353.939	0.00287513	549.325	0.00218063	442.363	0.00488985	532.908	0.00218063	394.777	0.0016418	377.487	0.0016418	331.198	0.00218063	718.478	0.0016418	X	X
Root	3	1	406.884	0.00218063	408.181	0.0037632	574.731	0.0016418	515.897	0.0016418	533.973	0.00218063	447.954	0.0016418	481.274	0.00218063	408.654	0.00287513	406.098	0.0016418	830.91	0.00218063	X	X
Root	3	2	431.516	0.0016418	310.916	0.00218063	445.45	0.0016418	392.78	0.0016418	430.508	0.0016418	409.164	0.00218063	408.754	0.00218063	362.181	0.0037632	468.544	0.00218063	792.951	0.0016418	X	X
Root	6	1	390.015	0.00488985	312.929	0.00807846	949.759	0.0016418	734.78	0.0037632	547.769	0.0016418	379.351	0.00287513	440.253	0.0016418	535.632	0.0016418	439.182	0.00218063	687.079	0.00218063	X	X
Root	6	2	428.536	0.00218063	283.689	0.0037632	647.363	0.0016418	423.448	0.0102719	922.621	0.0016418	509.266	0.00218063	507.157	0.00218063	545.637	0.0016418	450.939	0.00287513	616.65	0.00218063	X	X
Root	12	1	531.285	0.0016418	217.214	0.0306843	931.897	0.0016418	684.176	0.0037632	578.711	0.00218063	476.569	0.0016418	533.244	0.0016418	470.423	0.0016418	446.728	0.00218063	891.26	0.0016418	X	X
Root	12	2	618.035	0.00287513	207.505	0.0452606	650.958	0.0016418	1291.45	0.0016418	480.488	0.0016418	533.342	0.00218063	522.044	0.0016418	508.529	0.0016418	448.939	0.00218063	814.134	0.0016418	X	X
Root	24	1	493.633	0.0016418	217.694	0.0306843	1699.04	0.0016418	673.586	0.0016418	579.276	0.0016418	592.709	0.0016418	635.479	0.00218063	444.387	0.0016418	471.512	0.0037632	544.021	0.0016418	X	X
Root	24	2	484.645	0.0037632	273.778	0.00488985	1068.26	0.0016418	649.828	0.0016418	527.437	0.0016418	483.267	0.0016418	885.153	0.0016418	419.01	0.0016418	466.737	0.0016418	667.178	0.0016418	X	X
Shoot	0.5	1	541.532	0.0037632	669.315	0.0037632	472.312	0.00630785	452.002	0.0037632	603.622	0.00287513	513.815	0.00287513	433.921	0.00287513	645.762	0.00218063	410.524	0.00488985	778.186	0.00218063	X	X
Shoot	0.5	2	534.202	0.0037632	534.457	0.00630785	443.222	0.0129677	504.949	0.00287513	508.809	0.00218063	407.46	0.0016418	380.593	0.00218063	540.105	0.0016418	470.846	0.00807846	683.939	0.0037632	X	X
Shoot	1	1	369.854	0.0037632	656.463	0.00218063	463.579	0.00488985	549.616	0.0102719	630.251	0.0016418	428.428	0.00287513	545.265	0.0037632	434.7	0.0037632	279.29	0.0250028	543.935	0.0037632	X	X
Shoot	1	2	434.927	0.0037632	441.973	0.00488985	510.204	0.0037632	565.774	0.0037632	486.079	0.00218063	448.892	0.0037632	486.625	0.00218063	452.99	0.00488985	296.386	0.0102719	735.912	0.00287513	X	X
Shoot	3	1	369.242	0.00287513	408.922	0.0037632	309.44	0.0162547	342.099	0.00630785	501.797	0.00218063	513.998	0.0037632	551.759	0.00218063	394.127	0.00807846	387.476	0.0037632	432.363	0.0037632	X	X
Shoot	3	2	424.187	0.00630785	524.786	0.0037632	311.953	0.00630785	341.394	0.00807846	328.009	0.00488985	417.057	0.0037632	533.228	0.00287513	293.167	0.0102719	358.276	0.0037632	496.656	0.00488985	X	X
Shoot	6	1	463.709	0.00807846	343.173	0.0162547	357.215	0.0037632	338.767	0.00630785	373.475	0.0037632	416.405	0.00287513	336.528	0.00488985	366.29	0.0016418	363.459	0.00630785	357.873	0.00630785	X	X
Shoot	6	2	464.767	0.0162547	359.43	0.0202309	302.796	0.0037632	285.492	0.0162547	372.218	0.00287513	416.374	0.00488985	381.872	0.0037632	451.701	0.00807846	331.349	0.00630785	365.595	0.00287513	X	X
Shoot	12	1	469.174	0.00287513	204.28	0.106159	469.131	0.00287513	355.223	0.00630785	411.741	0.00287513	575.379	0.00287513	483.728	0.00287513	407.071	0.0016418	453.383	0.0102719	575.545	0.00218063	X	X
Shoot	12	2	500.118	0.0037632	294.267	0.0907247	453.291	0.00218063	555.693	0.00807846	386.956	0.00287513	471.52	0.00218063	416.1	0.0037632	411.56	0.00218063	466.58	0.00807846	510.274	0.0037632	X	X
Shoot	24	1	626.671	0.00287513	296.619	0.0202309	634.344	0.0016418	461.559	0.00218063	436.786	0.0037632	487.096	0.00218063	575.312	0.0016418	435.154	0.00287513	508.38	0.00218063	560.586	0.00287513	X	X
Shoot	24	2	510.713	0.0037632	338.227	0.00807846	582.832	0.0016418	440.969	0.0037632	557.369	0.00287513	592.71	0.00287513	547.775	0.0016418	342.388	0.0037632	500.854	0.00630785	593.056	0.00287513	X	X
Leaf	6	1	808.031	0.00218063	X	X	X	X	X	X	X	X	X	X	X	X	X	X	X	X	X	X	241.027	0.064952
Leaf	6	2	745.769	0.00218063	X	X	X	X	X	X	X	X	X	X	X	X	X	X	X	X	X	X	377.851	0.0016418
Leaf	6	3	737.672	0.00218063	X	X	X	X	X	X	X	X	X	X	X	X	X	X	X	X	X	X	479.675	0.00630785
Leaf	12	1	813.633	0.00218063	X	X	X	X	X	X	X	X	X	X	X	X	X	X	X	X	X	X	552.382	0.00218063
Leaf	12	2	803.551	0.00218063	X	X	X	X	X	X	X	X	X	X	X	X	X	X	X	X	X	X	624.504	0.00218063
Leaf	12	3	809.525	0.00218063	X	X	X	X	X	X	X	X	X	X	X	X	X	X	X	X	X	X	601.294	0.00218063
Leaf	24	1	1098.56	0.00218063	X	X	X	X	X	X	X	X	X	X	X	X	X	X	X	X	X	X	771.086	0.00218063
Leaf	24	2	1004.24	0.00218063	X	X	X	X	X	X	X	X	X	X	X	X	X	X	X	X	X	X	901.34	0.0016418
Leaf	24	3	1037.73	0.0016418	X	X	X	X	X	X	X	X	X	X	X	X	X	X	X	X	X	X	930.026	0.00218063
AtHsp26.5-P(r) [At1g52560]			Control		Cold		Osmotic		Salt		Drought		Genotoxic		Oxidative		UV-B		Wounding		Heat		Pathogen
Tissue	Time	Replicate	Signal	P-Value	Signal	P-Value	Signal	P-Value	Signal	P-Value	Signal	P-Value	Signal	P-Value	Signal	P-Value	Signal	P-Value	Signal	P-Value	Signal	P-Value	Signal	P-Value
Root	0.5	1	199.554	0.00807846	78.7425	0.0452606	191.632	0.00807846	66.7219	0.0544047	135.348	0.0373956	139.418	0.00630785	128.942	0.0250028	195.994	0.00287513	78.1311	0.0907247	391.434	0.00218063	X	X
Root	0.5	2	109.999	0.0544047	162.113	0.0306843	157.886	0.0373956	156.249	0.0373956	175.991	0.0202309	136.211	0.0162547	169.244	0.0250028	147.882	0.0129677	84.8647	0.123405	570.817	0.00218063	X	X
Root	1	1	291.255	0.00807846	139.258	0.0306843	341.149	0.0037632	297.679	0.00630785	370.49	0.0037632	63.0375	0.0770218	121.672	0.0452606	160.012	0.00807846	123.359	0.0202309	34800.4	0.0016418	X	X
Root	1	2	130.734	0.0129677	189.152	0.0373956	369.378	0.00630785	333.642	0.00488985	414.193	0.00218063	178.203	0.0202309	152.508	0.0102719	143.936	0.00630785	164.146	0.0129677	30642.2	0.0016418	X	X
Root	3	1	578.462	0.0016418	106.174	0.0250028	1454.46	0.0016418	1184.3	0.0016418	462.978	0.0016418	77.9599	0.123405	252.749	0.00488985	290.235	0.00218063	584.376	0.0016418	48456.7	0.0016418	X	X
Root	3	2	687.624	0.00218063	162.346	0.064952	1443.06	0.0016418	860.682	0.00218063	861.351	0.0016418	399.585	0.00287513	1632.26	0.0016418	355.901	0.0016418	624.463	0.0016418	47640	0.0016418	X	X
Root	6	1	267.195	0.0102719	190.714	0.0102719	1169.56	0.0016418	1096.6	0.0016418	144.011	0.0202309	552.477	0.0016418	4502.95	0.0016418	62.4461	0.163553	77.9322	0.0907247	518.288	0.00287513	X	X
Root	6	2	336.541	0.0037632	98.4088	0.106159	3263.38	0.0016418	798.548	0.00287513	918.641	0.0016418	91.4185	0.0306843	124.763	0.0102719	71.847	0.0770218	1394.24	0.0016418	1183.85	0.0016418	X	X
Root	12	1	230.041	0.00807846	134.201	0.0373956	3084.65	0.0016418	2306.7	0.0016418	189.729	0.0250028	209.724	0.00630785	396.562	0.00218063	44.6945	0.29649	2136.75	0.0016418	9108.82	0.0016418	X	X
Root	12	2	148.995	0.0162547	140.762	0.064952	3589.82	0.0016418	6044.72	0.0016418	161.99	0.0202309	147.741	0.0202309	194.802	0.0129677	138.012	0.0306843	1381.77	0.0016418	7564.96	0.0016418	X	X
Root	24	1	130.046	0.0102719	679.5	0.0016418	3733.9	0.0016418	5478.32	0.0016418	145.237	0.0452606	406.991	0.00630785	131.684	0.0544047	119.116	0.0162547	153.87	0.0129677	550.372	0.00287513	X	X
Root	24	2	232.838	0.00630785	843.535	0.0016418	4720.95	0.0016418	4973.66	0.0016418	41.3229	0.163553	277.813	0.00488985	284.906	0.00488985	123.173	0.0129677	104.781	0.0129677	440.472	0.0037632	X	X
Shoot	0.5	1	47.9374	0.464506	3.12002	0.876595	4.50862	0.570707	13.1661	0.605366	8.59079	0.70351	11.6684	0.857475	5.45095	0.733558	5.32711	0.733558	2.86842	0.761983	42.5708	0.429293	X	X
Shoot	0.5	2	3.10012	0.70351	3.95334	0.788661	9.09534	0.813501	7.99014	0.70351	42.513	0.429293	8.58477	0.63921	3.34624	0.733558	13.5573	0.570707	2.79568	0.893841	4.57546	0.605366	X	X
Shoot	1	1	3.51182	0.733558	19.2668	0.733558	20.818	0.535494	27.1837	0.570707	49.2274	0.394634	4.06195	0.813501	6.35451	0.761983	7.62075	0.788661	4.9041	0.70351	17424.6	0.0016418	X	X
Shoot	1	2	4.15087	0.761983	11.7726	0.63921	7.5218	0.733558	8.37288	0.788661	21.8891	0.570707	6.47264	0.70351	8.38687	0.70351	38.6951	0.570707	27.3316	0.605366	19272.6	0.0016418	X	X
Shoot	3	1	9.3941	0.605366	2.80225	0.893841	49.6755	0.36079	58.9886	0.36079	49.6701	0.328003	7.26904	0.733558	10.7428	0.63921	11.8846	0.535494	53.4554	0.36079	21429.8	0.0016418	X	X
Shoot	3	2	8.56707	0.63921	6.62313	0.605366	43.7664	0.328003	196.145	0.163553	34.395	0.429293	7.89715	0.733558	4.10867	0.813501	10.0114	0.535494	36.8491	0.394634	17389.1	0.0016418	X	X
Shoot	6	1	5.42948	0.876595	2.64868	0.813501	12.1735	0.671997	29.8192	0.394634	3.17489	0.857475	9.86709	0.70351	4.39649	0.813501	4.92939	0.761983	4.50514	0.761983	72.3671	0.266442	X	X
Shoot	6	2	8.15191	0.761983	2.45962	0.909275	48.8903	0.394634	24.3785	0.63921	37.6742	0.36079	7.36323	0.570707	2.29158	0.605366	5.75053	0.570707	13.9329	0.63921	60.3806	0.36079	X	X
Shoot	12	1	1.71663	0.876595	5.78882	0.836446	579.736	0.00807846	8.69102	0.535494	25.922	0.429293	6.03322	0.63921	233.7	0.0162547	1.6254	0.857475	17.5339	0.535494	974.531	0.0016418	X	X
Shoot	12	2	3.40931	0.788661	4.71622	0.788661	284.327	0.0202309	56.7687	0.36079	25.2944	0.429293	2.75525	0.70351	151.451	0.064952	2.81945	0.788661	68.3335	0.36079	436.168	0.0162547	X	X
Shoot	24	1	35.5074	0.63921	3.24018	0.836446	1262.98	0.0016418	816.553	0.00287513	15.3404	0.63921	9.17585	0.605366	9.17268	0.605366	6.37856	0.836446	28.7412	0.535494	74.4039	0.328003	X	X
Shoot	24	2	7.3232	0.813501	50.0288	0.570707	587.99	0.00807846	703.457	0.0202309	5.32014	0.671997	3.66831	0.605366	1117.01	0.0016418	9.67014	0.605366	77.1724	0.36079	28.4319	0.535494	X	X
Leaf	6	1	11.5751	0.761983	X	X	X	X	X	X	X	X	X	X	X	X	X	X	X	X	X	X	36.3036	0.761983
Leaf	6	2	8.47833	0.876595	X	X	X	X	X	X	X	X	X	X	X	X	X	X	X	X	X	X	7.95458	0.909275
Leaf	6	3	13.3192	0.761983	X	X	X	X	X	X	X	X	X	X	X	X	X	X	X	X	X	X	12.8192	0.836446
Leaf	12	1	12.7463	0.535494	X	X	X	X	X	X	X	X	X	X	X	X	X	X	X	X	X	X	4.69046	0.733558
Leaf	12	2	4.62594	0.876595	X	X	X	X	X	X	X	X	X	X	X	X	X	X	X	X	X	X	11.1358	0.813501
Leaf	12	3	10.1579	0.70351	X	X	X	X	X	X	X	X	X	X	X	X	X	X	X	X	X	X	6.39441	0.836446
Leaf	24	1	4.89041	0.836446	X	X	X	X	X	X	X	X	X	X	X	X	X	X	X	X	X	X	7.58042	0.761983
Leaf	24	2	4.05084	0.813501	X	X	X	X	X	X	X	X	X	X	X	X	X	X	X	X	X	X	10.4605	0.63921
Leaf	24	3	12.4957	0.63921	X	X	X	X	X	X	X	X	X	X	X	X	X	X	X	X	X	X	7.89528	0.733558
AtHsp17.6A-CI [At1g59860]			Control		Cold		Osmotic		Salt		Drought		Genotoxic		Oxidative		UV-B		Wounding		Heat		Pathogen
Tissue	Time	Replicate	Signal	P-Value	Signal	P-Value	Signal	P-Value	Signal	P-Value	Signal	P-Value	Signal	P-Value	Signal	P-Value	Signal	P-Value	Signal	P-Value	Signal	P-Value	Signal	P-Value
Root	0.5	1	392.137	0.00488985	189.408	0.0306843	164.464	0.064952	300.015	0.0129677	286.428	0.0129677	158.252	0.0202309	178.27	0.0202309	326.43	0.0037632	162.605	0.064952	4698.21	0.0016418	X	X
Root	0.5	2	255.572	0.0250028	246.937	0.0129677	154.589	0.0544047	210.911	0.0373956	280.811	0.00630785	331.639	0.0016418	295.632	0.00488985	319.551	0.0037632	126.29	0.0544047	5022.52	0.0016418	X	X
Root	1	1	629.298	0.00218063	166.73	0.0452606	216.517	0.0770218	333.615	0.0102719	481.105	0.0037632	161.278	0.0544047	226.302	0.00807846	300.392	0.00630785	280.652	0.00488985	47303.3	0.0016418	X	X
Root	1	2	138.647	0.106159	280.417	0.0162547	289.369	0.00807846	321.996	0.0037632	886.837	0.0016418	186.484	0.0102719	221.281	0.0162547	230.64	0.00488985	378.538	0.00218063	44602.2	0.0016418	X	X
Root	3	1	1305.89	0.0016418	255.177	0.00807846	452.363	0.00287513	2403.5	0.0016418	1013.51	0.00218063	211.485	0.0162547	611.438	0.0016418	319.657	0.00488985	1070.2	0.0016418	56185.2	0.0016418	X	X
Root	3	2	1411.88	0.0016418	231.949	0.0373956	1391.96	0.0016418	864.348	0.0016418	1543.23	0.0016418	613.83	0.0016418	2314.24	0.0016418	378.637	0.0037632	1072.77	0.0016418	50708.7	0.0016418	X	X
Root	6	1	668.95	0.00218063	174.519	0.0373956	877.366	0.0016418	3061.97	0.0016418	298.313	0.0037632	1244.6	0.0016418	5709.63	0.0016418	59.0296	0.211339	203.2	0.0202309	1540.67	0.0016418	X	X
Root	6	2	524.872	0.00218063	90.0747	0.186499	5259.17	0.0016418	4066.82	0.0016418	1655.59	0.0016418	338.339	0.0102719	402.631	0.0037632	110.716	0.0770218	1774.32	0.0016418	2401.96	0.0016418	X	X
Root	12	1	227.885	0.0202309	138.85	0.0907247	2587.92	0.0016418	26356.9	0.0016418	255.913	0.0129677	230.932	0.0129677	542.907	0.00218063	202.071	0.00807846	3305.2	0.0016418	3157.84	0.0016418	X	X
Root	12	2	281.642	0.0129677	64.3075	0.328003	4525.06	0.0016418	1578.8	0.0016418	330.586	0.00630785	158.023	0.0202309	299.846	0.00630785	275.767	0.0102719	1994.42	0.0016418	3916.1	0.0016418	X	X
Root	24	1	382.05	0.00630785	55.2111	0.238017	2208.79	0.0016418	10914.3	0.0016418	189.342	0.0162547	378.683	0.0037632	428.091	0.00630785	293.511	0.00630785	285.525	0.00630785	314.071	0.00488985	X	X
Root	24	2	461.757	0.00488985	78.7314	0.328003	2996.79	0.0016418	11648.9	0.0016418	174.063	0.064952	229.685	0.0102719	449.832	0.00287513	270.312	0.00630785	263.899	0.00488985	345.804	0.0037632	X	X
Shoot	0.5	1	788.206	0.0102719	285.832	0.123405	256.51	0.163553	175.252	0.394634	229.618	0.106159	63.8904	0.63921	162.827	0.211339	305.129	0.0544047	196.579	0.106159	18541.1	0.0016418	X	X
Shoot	0.5	2	149.661	0.238017	295.488	0.163553	272.211	0.163553	193.496	0.238017	248.761	0.123405	123.098	0.394634	7.97913	0.570707	285.326	0.0373956	194.905	0.266442	8980.75	0.0016418	X	X
Shoot	1	1	430.804	0.0544047	344.435	0.123405	198.39	0.186499	214.472	0.328003	336.977	0.064952	49.5564	0.605366	148.101	0.186499	129.389	0.163553	878.225	0.0162547	59837.9	0.0016418	X	X
Shoot	1	2	19.7687	0.605366	232.993	0.186499	30.8911	0.605366	89.0995	0.535494	173.987	0.238017	79.8825	0.29649	175.908	0.266442	9.79776	0.813501	1191.5	0.00287513	59924.8	0.0016418	X	X
Shoot	3	1	194.924	0.163553	283.272	0.266442	298.593	0.0544047	155.794	0.211339	372.301	0.0306843	135.803	0.211339	90.6813	0.328003	2110.74	0.0016418	570.736	0.0102719	60645.5	0.0016418	X	X
Shoot	3	2	204.061	0.163553	280.858	0.064952	304.302	0.0770218	236.208	0.142525	489.816	0.0306843	124.933	0.211339	30.538	0.328003	1942.96	0.00218063	488.273	0.0129677	65046.8	0.0016418	X	X
Shoot	6	1	111.792	0.394634	151.584	0.238017	107.562	0.429293	346.14	0.0250028	351.754	0.064952	13.1098	0.733558	75.8701	0.36079	2525.15	0.0016418	324.28	0.0373956	485.565	0.0162547	X	X
Shoot	6	2	197.43	0.29649	170.509	0.266442	239.757	0.064952	290.829	0.123405	421.688	0.0544047	85.4877	0.394634	178.437	0.142525	2436.52	0.0016418	280.339	0.0452606	543.856	0.0102719	X	X
Shoot	12	1	154.684	0.266442	91.0637	0.5	540.636	0.00630785	529.512	0.0306843	373.026	0.0452606	219.504	0.0907247	2770.51	0.0016418	492.383	0.0250028	215.557	0.123405	802.049	0.00488985	X	X
Shoot	12	2	174.744	0.29649	39.0656	0.605366	576.524	0.0102719	235.973	0.163553	401.26	0.0452606	93.5034	0.464506	1166.4	0.0037632	508.749	0.0102719	183.563	0.0452606	510.419	0.0162547	X	X
Shoot	24	1	196.597	0.238017	117.736	0.29649	1155.97	0.00218063	1139.24	0.00287513	215.851	0.211339	124.661	0.328003	244.056	0.0907247	345.659	0.0907247	297.816	0.106159	251	0.123405	X	X
Shoot	24	2	206.798	0.211339	307.156	0.142525	980.164	0.0016418	1331.97	0.0037632	272.976	0.266442	365.033	0.0544047	6838.96	0.0016418	471.542	0.0250028	279.108	0.0907247	271.929	0.106159	X	X
Leaf	6	1	75.8531	0.813501	X	X	X	X	X	X	X	X	X	X	X	X	X	X	X	X	X	X	239.313	0.63921
Leaf	6	2	39.9067	0.876595	X	X	X	X	X	X	X	X	X	X	X	X	X	X	X	X	X	X	194.298	0.570707
Leaf	6	3	52.1755	0.788661	X	X	X	X	X	X	X	X	X	X	X	X	X	X	X	X	X	X	240.655	0.570707
Leaf	12	1	39.4124	0.813501	X	X	X	X	X	X	X	X	X	X	X	X	X	X	X	X	X	X	361.192	0.328003
Leaf	12	2	103.218	0.788661	X	X	X	X	X	X	X	X	X	X	X	X	X	X	X	X	X	X	391.229	0.186499
Leaf	12	3	36.5491	0.788661	X	X	X	X	X	X	X	X	X	X	X	X	X	X	X	X	X	X	231.736	0.5
Leaf	24	1	13.1434	0.876595	X	X	X	X	X	X	X	X	X	X	X	X	X	X	X	X	X	X	20.0049	0.893841
Leaf	24	2	17.7023	0.836446	X	X	X	X	X	X	X	X	X	X	X	X	X	X	X	X	X	X	49.394	0.70351
Leaf	24	3	15.339	0.935048	X	X	X	X	X	X	X	X	X	X	X	X	X	X	X	X	X	X	17.7628	0.857475
AtHsp18.1-CI [At5g59720]			Control		Cold		Osmotic		Salt		Drought		Genotoxic		Oxidative		UV-B		Wounding		Heat		Pathogen
Tissue	Time	Replicate	Signal	P-Value	Signal	P-Value	Signal	P-Value	Signal	P-Value	Signal	P-Value	Signal	P-Value	Signal	P-Value	Signal	P-Value	Signal	P-Value	Signal	P-Value	Signal	P-Value
Root	0.5	1	255.979	0.0373956	108.873	0.238017	177.524	0.142525	106.861	0.211339	152.736	0.163553	162.355	0.123405	174.669	0.142525	202.735	0.0770218	71.7575	0.394634	30.3425	0.394634	X	X
Root	0.5	2	75.6728	0.211339	235.363	0.0907247	127.402	0.36079	221.664	0.142525	133.142	0.394634	179.018	0.0770218	230.432	0.106159	242.717	0.106159	42.9915	0.328003	34.6975	0.570707	X	X
Root	1	1	256.619	0.0544047	160.399	0.211339	104.575	0.328003	145.544	0.186499	154.333	0.163553	107.43	0.238017	221.672	0.0544047	151.136	0.0907247	110.038	0.29649	19696.1	0.0016418	X	X
Root	1	2	285.534	0.0907247	289.539	0.064952	155.291	0.142525	222.993	0.0770218	214.201	0.064952	131.214	0.142525	162.436	0.123405	208.058	0.0544047	156.515	0.142525	14147.6	0.0016418	X	X
Root	3	1	429.892	0.0250028	226.96	0.0306843	298.9	0.0907247	347.64	0.0162547	374.46	0.0544047	174.138	0.211339	443.361	0.0129677	199.334	0.142525	402.739	0.0129677	48319.2	0.0016418	X	X
Root	3	2	649.273	0.00630785	333.041	0.0306843	500.283	0.0162547	301.564	0.0770218	620.369	0.0162547	349.101	0.0162547	1264.33	0.0016418	164.173	0.328003	484.056	0.0102719	45315.5	0.0016418	X	X
Root	6	1	588.673	0.0544047	381.39	0.064952	951.742	0.00630785	381.587	0.0202309	244.041	0.0544047	716.968	0.00287513	6054.07	0.0016418	24.7768	0.605366	23.7551	0.5	34208	0.0016418	X	X
Root	6	2	453.553	0.0162547	363.115	0.0452606	2371.91	0.0016418	504.815	0.0102719	2065.75	0.0016418	117.89	0.29649	278.389	0.0306843	27.9278	0.429293	1909.87	0.0016418	36772.6	0.0016418	X	X
Root	12	1	72.35	0.464506	413.825	0.0162547	5920.57	0.0016418	1345.54	0.00218063	262.838	0.0306843	78.4204	0.328003	748.541	0.0037632	21.9961	0.63921	3721.8	0.0016418	21126.2	0.0016418	X	X
Root	12	2	74.4443	0.464506	447.396	0.0306843	5761.42	0.0016418	5660.47	0.0016418	434.594	0.0452606	117.34	0.238017	86.4635	0.36079	54.9099	0.394634	2340.57	0.0016418	20162.5	0.0016418	X	X
Root	24	1	128.878	0.123405	695.569	0.00630785	8961.4	0.0016418	7806.1	0.0016418	206.073	0.142525	344.951	0.0452606	35.0242	0.570707	139.428	0.238017	314.604	0.0770218	706.045	0.0102719	X	X
Root	24	2	322.742	0.0907247	1071.15	0.00287513	12697.8	0.0016418	5981.78	0.0016418	32.0694	0.238017	174.338	0.186499	154.748	0.163553	19.2602	0.733558	41.2238	0.605366	337.089	0.0202309	X	X
Shoot	0.5	1	30.8093	0.671997	85.5014	0.5	51.0208	0.5	36.0465	0.535494	189.518	0.328003	21.1608	0.605366	130.593	0.328003	195.81	0.0907247	20.8767	0.70351	29.8748	0.5	X	X
Shoot	0.5	2	50.5937	0.5	48.3706	0.394634	40.0597	0.605366	83.9024	0.36079	92.9954	0.29649	85.934	0.266442	29.5578	0.605366	200.31	0.211339	76.5414	0.63921	31.2316	0.5	X	X
Shoot	1	1	35.318	0.429293	157.788	0.394634	35.4492	0.570707	47.5217	0.570707	105.974	0.429293	43.3467	0.464506	79.4251	0.266442	143.323	0.211339	80.9415	0.570707	26456.8	0.0016418	X	X
Shoot	1	2	108.365	0.394634	23.397	0.394634	48.1497	0.5	79.6834	0.394634	219.805	0.163553	50.8814	0.429293	168.073	0.36079	137.113	0.29649	41.4926	0.5	26791.9	0.0016418	X	X
Shoot	3	1	87.1767	0.328003	54.6266	0.535494	34.2997	0.464506	13.9548	0.605366	95.0199	0.394634	76.1518	0.5	121.798	0.36079	59.4729	0.535494	251.464	0.106159	51885.5	0.0016418	X	X
Shoot	3	2	105.523	0.429293	43.3049	0.570707	38.5461	0.328003	114.124	0.36079	156.683	0.29649	124.038	0.464506	94.2685	0.394634	106.659	0.535494	247.322	0.142525	52283.9	0.0016418	X	X
Shoot	6	1	121.176	0.429293	140.513	0.394634	33.5394	0.605366	92.8787	0.36079	172.111	0.29649	16.0263	0.70351	47.0172	0.5	23.8308	0.605366	201.645	0.29649	32344.1	0.0016418	X	X
Shoot	6	2	92.8969	0.5	18.9942	0.671997	37.8389	0.36079	111.474	0.464506	89.084	0.29649	81.3085	0.5	80.556	0.464506	49.9348	0.394634	29.2514	0.429293	32415.7	0.0016418	X	X
Shoot	12	1	22.4737	0.5	19.0538	0.70351	59.3052	0.266442	31.9536	0.464506	27.4425	0.328003	87.1174	0.464506	423.496	0.00630785	15.8587	0.70351	27.3866	0.70351	27115.5	0.0016418	X	X
Shoot	12	2	23.8049	0.570707	16.9463	0.671997	357.318	0.0250028	103.491	0.36079	65.3606	0.328003	10.4306	0.70351	211.353	0.0907247	15.8548	0.857475	20.3744	0.788661	19861.9	0.0016418	X	X
Shoot	24	1	21.8776	0.570707	96.3328	0.5	1715.95	0.0016418	431.075	0.0306843	31.3374	0.535494	35.3914	0.671997	78.1624	0.36079	19.1735	0.788661	183.08	0.238017	2852.29	0.0016418	X	X
Shoot	24	2	92.4091	0.394634	36.9968	0.671997	787.223	0.00488985	342.808	0.0544047	82.6038	0.394634	66.9782	0.429293	990.625	0.0016418	13.1228	0.671997	39.2227	0.394634	1919	0.00218063	X	X
Leaf	6	1	40.497	0.70351	X	X	X	X	X	X	X	X	X	X	X	X	X	X	X	X	X	X	85.1607	0.836446
Leaf	6	2	27.3126	0.813501	X	X	X	X	X	X	X	X	X	X	X	X	X	X	X	X	X	X	15.2506	0.836446
Leaf	6	3	51.997	0.605366	X	X	X	X	X	X	X	X	X	X	X	X	X	X	X	X	X	X	41.7959	0.70351
Leaf	12	1	26.4856	0.857475	X	X	X	X	X	X	X	X	X	X	X	X	X	X	X	X	X	X	22.5657	0.836446
Leaf	12	2	16.1022	0.761983	X	X	X	X	X	X	X	X	X	X	X	X	X	X	X	X	X	X	13.0092	0.922978
Leaf	12	3	17.6003	0.836446	X	X	X	X	X	X	X	X	X	X	X	X	X	X	X	X	X	X	7.71003	0.893841
Leaf	24	1	12.1381	0.733558	X	X	X	X	X	X	X	X	X	X	X	X	X	X	X	X	X	X	20.5938	0.788661
Leaf	24	2	37.3826	0.535494	X	X	X	X	X	X	X	X	X	X	X	X	X	X	X	X	X	X	13.9405	0.857475
Leaf	24	3	23.2582	0.671997	X	X	X	X	X	X	X	X	X	X	X	X	X	X	X	X	X	X	10.561	0.945595
AtHsp17.6C-CI [At1g53540]			Control		Cold		Osmotic		Salt		Drought		Genotoxic		Oxidative		UV-B		Wounding		Heat		Pathogen
Tissue	Time	Replicate	Signal	P-Value	Signal	P-Value	Signal	P-Value	Signal	P-Value	Signal	P-Value	Signal	P-Value	Signal	P-Value	Signal	P-Value	Signal	P-Value	Signal	P-Value	Signal	P-Value
Root	0.5	1	325.456	0.00218063	131.374	0.142525	109.411	0.0770218	174.667	0.0306843	167.257	0.0162547	113.613	0.00630785	158.902	0.0102719	211.986	0.00218063	99.0307	0.0770218	488.332	0.0016418	X	X
Root	0.5	2	108.869	0.0544047	149.362	0.0373956	153.489	0.0452606	120.148	0.0162547	179.742	0.0162547	312.845	0.00218063	146.398	0.0102719	224.737	0.0102719	136.794	0.0373956	595.1	0.00218063	X	X
Root	1	1	421.617	0.0016418	167.102	0.106159	143.983	0.0770218	153.316	0.0452606	335.392	0.00218063	119.034	0.00488985	132.106	0.0250028	142.582	0.0037632	313.841	0.00218063	43391.2	0.0016418	X	X
Root	1	2	113.791	0.0202309	195.565	0.064952	135.358	0.0202309	172.702	0.064952	732.865	0.0016418	151.012	0.00807846	154.415	0.0102719	108.915	0.00630785	319.127	0.0016418	39265.6	0.0016418	X	X
Root	3	1	1318.99	0.0016418	158.872	0.0102719	531.693	0.0016418	2001.12	0.0016418	1218.49	0.0016418	142.825	0.0162547	1059.11	0.0016418	250.419	0.00287513	1166.18	0.0016418	52585.8	0.0016418	X	X
Root	3	2	1704.06	0.0016418	163.357	0.0306843	1379.66	0.0016418	367.498	0.0016418	1759.77	0.0016418	814.61	0.0016418	3130.11	0.0016418	304.592	0.0016418	1226.91	0.0016418	51375.8	0.0016418	X	X
Root	6	1	1211.37	0.0016418	232.913	0.0202309	1420.31	0.0016418	1104.44	0.0016418	579.364	0.0016418	1979.83	0.0016418	9455.42	0.0016418	124.516	0.163553	152.886	0.00630785	4042.84	0.0016418	X	X
Root	6	2	834.581	0.0016418	133.268	0.211339	7812.18	0.0016418	2007.22	0.0016418	3277.77	0.0016418	249.203	0.00218063	497.05	0.00630785	135.801	0.0544047	2397.06	0.0016418	8531.51	0.0016418	X	X
Root	12	1	155.104	0.0102719	159.674	0.0129677	4690.13	0.0016418	6143.38	0.0016418	364.608	0.00218063	123.849	0.0102719	956.608	0.0016418	141.014	0.0129677	6060.79	0.0016418	11119.3	0.0016418	X	X
Root	12	2	236.804	0.0037632	150.457	0.106159	8405.96	0.0016418	1922.71	0.0016418	703.374	0.0016418	109.432	0.00807846	173.286	0.00807846	380.786	0.00218063	3494.46	0.0016418	10826.8	0.0016418	X	X
Root	24	1	146.099	0.0037632	359.025	0.00630785	6403.08	0.0016418	6123.92	0.0016418	180.066	0.0162547	294.62	0.0016418	141.438	0.0102719	205.753	0.0202309	393.72	0.0016418	587.904	0.0016418	X	X
Root	24	2	372.581	0.0016418	373.153	0.0037632	7904.14	0.0016418	5124	0.0016418	163.858	0.0162547	72.0165	0.0306843	205.866	0.0016418	136.72	0.0373956	173.505	0.0162547	479.248	0.00218063	X	X
Shoot	0.5	1	342.945	0.00218063	100.404	0.106159	129.321	0.211339	52.5985	0.29649	194.682	0.0770218	6.19545	0.605366	114.151	0.0373956	138.351	0.0250028	166.523	0.0452606	731.693	0.0016418	X	X
Shoot	0.5	2	118.07	0.328003	171.498	0.0452606	170.156	0.0452606	82.8089	0.328003	150.464	0.0373956	113.753	0.266442	68.254	0.394634	154.813	0.00807846	167.528	0.0452606	295.836	0.0202309	X	X
Shoot	1	1	161.766	0.0373956	116.833	0.211339	190.921	0.0544047	109.466	0.211339	247.229	0.00287513	65.5899	0.464506	78.1517	0.328003	59.9784	0.394634	460.177	0.0016418	57205.4	0.0016418	X	X
Shoot	1	2	87.897	0.394634	158.662	0.238017	69.1377	0.5	93.0323	0.328003	57.7952	0.163553	82.06	0.163553	94.8955	0.29649	67.8263	0.429293	687.255	0.0016418	52356.2	0.0016418	X	X
Shoot	3	1	87.562	0.5	118.602	0.163553	78.808	0.106159	96.4529	0.238017	310.728	0.0016418	142.844	0.186499	43.5047	0.36079	92.3999	0.0102719	1056.62	0.0016418	60305	0.0016418	X	X
Shoot	3	2	167.036	0.00630785	110.256	0.0306843	72.0082	0.394634	80.1536	0.394634	294.712	0.00218063	60.7727	0.464506	40.0182	0.394634	145.295	0.0907247	866.288	0.0016418	60555.9	0.0016418	X	X
Shoot	6	1	38.9049	0.464506	72.3451	0.394634	125.644	0.142525	122.546	0.142525	361.497	0.0016418	88.7727	0.429293	105.221	0.328003	269.608	0.0016418	387.128	0.0016418	3926.92	0.0016418	X	X
Shoot	6	2	102.928	0.211339	148.837	0.142525	104.382	0.238017	115.367	0.266442	527.801	0.0016418	20.8409	0.5	80.5882	0.211339	324.113	0.0016418	486.934	0.00218063	4680.43	0.0016418	X	X
Shoot	12	1	11.9708	0.70351	76.1848	0.36079	452.108	0.0016418	156.2	0.0770218	318.354	0.0016418	73.4332	0.186499	2936.95	0.0016418	53.6862	0.464506	146.39	0.186499	4506.9	0.0016418	X	X
Shoot	12	2	65.1208	0.5	113.937	0.238017	292.248	0.00218063	25.1432	0.605366	214.399	0.00488985	15.4441	0.813501	943.814	0.0016418	67.9725	0.36079	78.9551	0.123405	2487.03	0.0016418	X	X
Shoot	24	1	114.682	0.0907247	99.3085	0.238017	2181.6	0.0016418	662.097	0.0016418	229.392	0.0202309	147.736	0.0306843	146.023	0.106159	250.147	0.0306843	244.983	0.0129677	455.897	0.00218063	X	X
Shoot	24	2	103.784	0.0544047	125.81	0.163553	902.78	0.0016418	463.543	0.0016418	152.804	0.0306843	96.9164	0.163553	6107.51	0.0016418	149.072	0.00488985	170.858	0.0202309	215.223	0.00807846	X	X
Leaf	6	1	65.9584	0.5	X	X	X	X	X	X	X	X	X	X	X	X	X	X	X	X	X	X	253.596	0.266442
Leaf	6	2	75.4203	0.394634	X	X	X	X	X	X	X	X	X	X	X	X	X	X	X	X	X	X	38.7367	0.70351
Leaf	6	3	118.337	0.328003	X	X	X	X	X	X	X	X	X	X	X	X	X	X	X	X	X	X	59.5544	0.464506
Leaf	12	1	75.6516	0.429293	X	X	X	X	X	X	X	X	X	X	X	X	X	X	X	X	X	X	35.7146	0.5
Leaf	12	2	34.7259	0.535494	X	X	X	X	X	X	X	X	X	X	X	X	X	X	X	X	X	X	101.744	0.238017
Leaf	12	3	60.0541	0.5	X	X	X	X	X	X	X	X	X	X	X	X	X	X	X	X	X	X	89.574	0.394634
Leaf	24	1	39.6963	0.63921	X	X	X	X	X	X	X	X	X	X	X	X	X	X	X	X	X	X	13.359	0.733558
Leaf	24	2	39.6328	0.570707	X	X	X	X	X	X	X	X	X	X	X	X	X	X	X	X	X	X	60.6374	0.328003
Leaf	24	3	80.933	0.429293	X	X	X	X	X	X	X	X	X	X	X	X	X	X	X	X	X	X	98.206	0.163553
AtHsp17.4-CI [At3g46230]			Control		Cold		Osmotic		Salt		Drought		Genotoxic		Oxidative		UV-B		Wounding		Heat		Pathogen
Tissue	Time	Replicate	Signal	P-Value	Signal	P-Value	Signal	P-Value	Signal	P-Value	Signal	P-Value	Signal	P-Value	Signal	P-Value	Signal	P-Value	Signal	P-Value	Signal	P-Value	Signal	P-Value
Root	0.5	1	464.871	0.00218063	186.649	0.00630785	227.595	0.00488985	193.284	0.00218063	169.243	0.00287513	147.228	0.00218063	225.593	0.00218063	392.72	0.0016418	186.689	0.00218063	2175.21	0.0016418	X	X
Root	0.5	2	248.493	0.0129677	336.305	0.00218063	182.854	0.0102719	151.336	0.0162547	279.399	0.0016418	364.8	0.0016418	322.168	0.0016418	340.813	0.0016418	182.182	0.00807846	2628.85	0.0016418	X	X
Root	1	1	614.739	0.0016418	290.017	0.00218063	184.855	0.00807846	218.926	0.0016418	393.954	0.0016418	249.185	0.00218063	226.65	0.00218063	230.104	0.00218063	286.56	0.0016418	55149.8	0.0016418	X	X
Root	1	2	153.263	0.0102719	294.045	0.00630785	271.323	0.0016418	271.836	0.0037632	1253.62	0.0016418	235.68	0.00218063	279.618	0.00287513	217.786	0.00218063	370.707	0.0016418	50659.2	0.0016418	X	X
Root	3	1	2014.11	0.0016418	293.34	0.0016418	889.185	0.0016418	3503.98	0.0016418	1807.55	0.0016418	196.686	0.00218063	1690.47	0.0016418	406.337	0.0016418	1537.01	0.0016418	67109.6	0.0016418	X	X
Root	3	2	3049.5	0.0016418	463.706	0.0016418	2729.69	0.0016418	1041.45	0.0016418	3396.16	0.0016418	1676.29	0.0016418	6871.74	0.0016418	644.335	0.0016418	1577.13	0.0016418	61972.3	0.0016418	X	X
Root	6	1	1403.51	0.0016418	357.349	0.00218063	2551.41	0.0016418	2964.34	0.0016418	803.621	0.0016418	3083.35	0.0016418	15056.9	0.0016418	175.755	0.00807846	217.026	0.0016418	4400.13	0.0016418	X	X
Root	6	2	1468.33	0.0016418	183.267	0.00488985	11465	0.0016418	3417.24	0.0016418	4229.1	0.0016418	379.969	0.00218063	552.238	0.0016418	151.84	0.00488985	5541.66	0.0016418	7340.57	0.0016418	X	X
Root	12	1	195.622	0.0037632	204.902	0.00287513	9897.35	0.0016418	14356.2	0.0016418	537.729	0.0016418	202.754	0.00218063	1756.08	0.0016418	282.11	0.00488985	9450.79	0.0016418	12122.1	0.0016418	X	X
Root	12	2	295.804	0.00287513	181.536	0.00488985	13411	0.0016418	11105.6	0.0016418	885.682	0.0016418	222.281	0.00287513	263.024	0.00218063	316.858	0.00218063	6060.58	0.0016418	11240.9	0.0016418	X	X
Root	24	1	304.772	0.0016418	264.719	0.0037632	14415.2	0.0016418	15580.6	0.0016418	250.845	0.00488985	451.34	0.0016418	315.07	0.0016418	290.825	0.0016418	563.937	0.0016418	564.97	0.00218063	X	X
Root	24	2	741.201	0.0016418	257.545	0.0016418	16916.5	0.0016418	14918.7	0.0016418	161.857	0.00807846	206.05	0.0016418	597.177	0.0016418	352.557	0.0016418	245.245	0.00218063	537.055	0.0016418	X	X
Shoot	0.5	1	461.286	0.00218063	148.031	0.00807846	142.3	0.0016418	158.513	0.064952	142.547	0.00807846	66.6022	0.29649	163.523	0.0016418	246.654	0.0037632	138.643	0.0202309	2675.52	0.0016418	X	X
Shoot	0.5	2	128.07	0.106159	207.326	0.0250028	318.314	0.0037632	105.183	0.0202309	108.131	0.0250028	24.4855	0.211339	13.2479	0.266442	248.779	0.0037632	151.321	0.0202309	550.834	0.0016418	X	X
Shoot	1	1	151.714	0.0016418	191.447	0.0016418	195.187	0.0037632	114.858	0.211339	268.735	0.0016418	62.4818	0.142525	147.637	0.0129677	67.6453	0.142525	618.341	0.0016418	65816	0.0016418	X	X
Shoot	1	2	132.726	0.106159	232.384	0.00488985	93.4795	0.266442	172.852	0.0306843	149.732	0.0202309	140.321	0.0162547	157.898	0.0306843	92.9702	0.163553	868.266	0.0016418	55315.7	0.0016418	X	X
Shoot	3	1	38.3944	0.36079	125.323	0.0162547	163.264	0.00807846	145.912	0.0770218	405.964	0.0016418	113.312	0.142525	69.6041	0.211339	627.275	0.0016418	1269.57	0.0016418	72283.9	0.0016418	X	X
Shoot	3	2	261.221	0.00287513	111.172	0.00807846	107.711	0.0544047	147.701	0.0373956	425.377	0.0016418	21.0624	0.29649	114.66	0.0907247	462.187	0.0016418	1265.01	0.0016418	71717.6	0.0016418	X	X
Shoot	6	1	108.566	0.106159	84.2344	0.0544047	141.424	0.0452606	207.712	0.0037632	640.638	0.0016418	92.9664	0.106159	125.588	0.106159	2022.08	0.0016418	411.296	0.0016418	3782.06	0.0016418	X	X
Shoot	6	2	120.403	0.0907247	73.0179	0.0770218	123.023	0.0129677	202.155	0.00488985	813.897	0.0016418	20.8876	0.238017	50.9367	0.142525	2279.29	0.0016418	591.308	0.0016418	4471.47	0.0016418	X	X
Shoot	12	1	54.835	0.238017	113.612	0.0544047	9560.58	0.0016418	328.11	0.0016418	448.282	0.0016418	94.932	0.0129677	4029.09	0.0016418	247.496	0.0016418	165.117	0.0129677	5073.84	0.0016418	X	X
Shoot	12	2	85.2747	0.0770218	52.294	0.238017	4357.3	0.0016418	193.786	0.00218063	365.788	0.0016418	77.2948	0.0907247	1457.44	0.0016418	461.986	0.0016418	142.933	0.00287513	1795.48	0.0016418	X	X
Shoot	24	1	146.414	0.0102719	86.4881	0.106159	25541.9	0.0016418	17174.5	0.0016418	449.419	0.0016418	420.944	0.00218063	136.771	0.0016418	848.918	0.0016418	352.923	0.00218063	412.019	0.0016418	X	X
Shoot	24	2	191.648	0.0016418	96.8927	0.163553	10837.9	0.0016418	11565.4	0.0016418	416.113	0.0016418	294.192	0.0016418	9744.86	0.0016418	851.307	0.0016418	257.968	0.0037632	249.007	0.00488985	X	X
Leaf	6	1	24.4376	0.605366	X	X	X	X	X	X	X	X	X	X	X	X	X	X	X	X	X	X	76.3265	0.605366
Leaf	6	2	113.923	0.36079	X	X	X	X	X	X	X	X	X	X	X	X	X	X	X	X	X	X	84.4302	0.464506
Leaf	6	3	80.5279	0.36079	X	X	X	X	X	X	X	X	X	X	X	X	X	X	X	X	X	X	83.9445	0.70351
Leaf	12	1	32.5303	0.36079	X	X	X	X	X	X	X	X	X	X	X	X	X	X	X	X	X	X	67.7468	0.29649
Leaf	12	2	94.0208	0.266442	X	X	X	X	X	X	X	X	X	X	X	X	X	X	X	X	X	X	61.7131	0.328003
Leaf	12	3	48.4437	0.36079	X	X	X	X	X	X	X	X	X	X	X	X	X	X	X	X	X	X	27.7406	0.63921
Leaf	24	1	30.7543	0.328003	X	X	X	X	X	X	X	X	X	X	X	X	X	X	X	X	X	X	28.8622	0.570707
Leaf	24	2	92.5801	0.123405	X	X	X	X	X	X	X	X	X	X	X	X	X	X	X	X	X	X	108.252	0.0373956
Leaf	24	3	103.279	0.36079	X	X	X	X	X	X	X	X	X	X	X	X	X	X	X	X	X	X	9.55067	0.70351
AtHsp15.7-CI(r) [At5g37670]			Control		Cold		Osmotic		Salt		Drought		Genotoxic		Oxidative		UV-B		Wounding		Heat		Pathogen
Tissue	Time	Replicate	Signal	P-Value	Signal	P-Value	Signal	P-Value	Signal	P-Value	Signal	P-Value	Signal	P-Value	Signal	P-Value	Signal	P-Value	Signal	P-Value	Signal	P-Value	Signal	P-Value
Root	0.5	1	201.821	0.0016418	246.21	0.0202309	158.034	0.00807846	77.8555	0.00287513	131.791	0.0102719	157.973	0.00218063	139.89	0.00630785	188.769	0.0016418	113.306	0.00218063	599.396	0.0016418	X	X
Root	0.5	2	112.344	0.0037632	208.491	0.00287513	108.19	0.0129677	239.559	0.0202309	118.701	0.0129677	274.288	0.0016418	186.338	0.0037632	180.3	0.0016418	115.212	0.0016418	764.606	0.0016418	X	X
Root	1	1	485.46	0.0016418	144.376	0.00218063	207.487	0.0129677	123.663	0.0037632	202.388	0.0037632	137.627	0.00287513	114.915	0.00488985	117.769	0.0016418	158.639	0.00218063	33053.7	0.0016418	X	X
Root	1	2	106.527	0.0037632	164.834	0.00630785	116.779	0.0102719	110.959	0.00218063	356.972	0.00218063	87.5327	0.00218063	176.893	0.00807846	114.984	0.0016418	300.708	0.00218063	30119.5	0.0016418	X	X
Root	3	1	459.749	0.0016418	74.9856	0.0373956	439.327	0.00218063	753.287	0.0016418	367.007	0.0016418	168.895	0.00218063	191.703	0.0162547	233.693	0.0037632	547.448	0.0016418	33352.7	0.0016418	X	X
Root	3	2	688.874	0.00218063	57.8305	0.0162547	1075.6	0.0016418	228.61	0.00218063	875.836	0.0016418	516.367	0.0016418	1504.07	0.0016418	224.926	0.00218063	576.674	0.0016418	32089.3	0.0016418	X	X
Root	6	1	422.443	0.0016418	105.294	0.0306843	746.468	0.0016418	249.042	0.0102719	186	0.00807846	413.119	0.0016418	3083.52	0.0016418	129.029	0.0037632	180.904	0.0037632	667.329	0.0016418	X	X
Root	6	2	276.728	0.0016418	64.4514	0.064952	3491.2	0.0016418	378.354	0.0016418	526.461	0.0016418	182.61	0.00287513	169.905	0.00218063	167.459	0.0016418	1033.52	0.0016418	1160.44	0.0016418	X	X
Root	12	1	180.111	0.00630785	52.2596	0.0202309	1607.7	0.0016418	487.272	0.0016418	110.938	0.0102719	180.246	0.0016418	273.614	0.00287513	148.104	0.00630785	1344.2	0.0016418	5017.65	0.0016418	X	X
Root	12	2	98.1985	0.00488985	111.812	0.0373956	2422.77	0.0016418	728.278	0.0016418	177.029	0.00807846	203.811	0.00807846	156.679	0.0037632	157.667	0.0037632	976.972	0.0016418	4517.75	0.0016418	X	X
Root	24	1	137.151	0.0037632	211.744	0.0102719	1811.94	0.0016418	764.81	0.0016418	70.1672	0.0162547	217.731	0.00218063	219.97	0.00218063	232.518	0.0016418	228.597	0.0016418	768.663	0.0016418	X	X
Root	24	2	182.076	0.00287513	159.518	0.0102719	1995.74	0.0016418	661.227	0.0016418	164.585	0.00287513	169.325	0.0016418	204.357	0.00287513	264.795	0.00218063	155.815	0.00218063	485.221	0.00218063	X	X
Shoot	0.5	1	241.939	0.0016418	258.182	0.0037632	164.554	0.0250028	114.909	0.00630785	192.478	0.0544047	179.534	0.00630785	118.891	0.00218063	335.355	0.0016418	70.6902	0.0162547	2210.93	0.0016418	X	X
Shoot	0.5	2	139.82	0.0037632	186.839	0.00218063	126.492	0.0016418	155.095	0.00630785	196.193	0.00807846	95.403	0.0102719	160.479	0.0102719	179.481	0.0016418	106.894	0.0373956	807.888	0.0016418	X	X
Shoot	1	1	213.705	0.0016418	125.121	0.064952	117.903	0.0037632	129.434	0.142525	166.649	0.00488985	133.194	0.00287513	180.532	0.00488985	228.612	0.0016418	148.378	0.00630785	43735.2	0.0016418	X	X
Shoot	1	2	235.82	0.0129677	183.569	0.0016418	179.043	0.0102719	230.744	0.00807846	150.63	0.0016418	91.2125	0.00807846	225.183	0.0037632	123.735	0.00630785	125.229	0.00218063	39499.2	0.0016418	X	X
Shoot	3	1	198.21	0.00218063	197.077	0.0037632	201.41	0.00218063	227.645	0.00218063	262.713	0.00488985	271.757	0.00218063	210.873	0.0016418	362.334	0.0016418	169.868	0.0016418	31583.7	0.0016418	X	X
Shoot	3	2	249.736	0.0037632	200.536	0.00218063	190.963	0.00218063	273.209	0.00218063	267.814	0.00807846	220.414	0.00488985	115.113	0.0016418	354.82	0.0016418	187.522	0.0016418	31451.7	0.0016418	X	X
Shoot	6	1	218.925	0.00218063	104.221	0.0306843	402.628	0.0037632	214.184	0.0016418	290.616	0.00218063	315.119	0.0102719	125.698	0.00287513	528.974	0.0016418	227.491	0.00488985	210.896	0.00630785	X	X
Shoot	6	2	137.495	0.0102719	175.99	0.0907247	507.63	0.00287513	301.063	0.00287513	299.948	0.0037632	256.805	0.0037632	154.086	0.0016418	521.41	0.0016418	249.217	0.0016418	179.971	0.0162547	X	X
Shoot	12	1	268.077	0.00218063	10.5709	0.29649	1737.34	0.0016418	339.262	0.0016418	259.375	0.0306843	237.908	0.0016418	807.736	0.0016418	255.708	0.00218063	250.955	0.00287513	6421.31	0.0016418	X	X
Shoot	12	2	153.844	0.0016418	85.2237	0.186499	1365.47	0.0016418	411.488	0.00488985	180.706	0.0037632	263.984	0.00630785	484.814	0.0016418	298.216	0.0016418	190.391	0.0016418	2853	0.0016418	X	X
Shoot	24	1	150.681	0.0016418	82.6924	0.0250028	4128.46	0.0016418	920.773	0.0016418	196.409	0.00287513	249.312	0.00287513	182.838	0.00287513	545.973	0.0016418	248.295	0.00287513	1324.14	0.0016418	X	X
Shoot	24	2	203.391	0.0016418	147.98	0.064952	3334.09	0.0016418	763.114	0.0016418	240.128	0.00218063	254.313	0.00630785	2092.35	0.0016418	770.319	0.0016418	298.019	0.0037632	818.696	0.0016418	X	X
Leaf	6	1	321.234	0.00287513	X	X	X	X	X	X	X	X	X	X	X	X	X	X	X	X	X	X	303.893	0.0037632
Leaf	6	2	317.037	0.0016418	X	X	X	X	X	X	X	X	X	X	X	X	X	X	X	X	X	X	370.936	0.0016418
Leaf	6	3	372.83	0.0016418	X	X	X	X	X	X	X	X	X	X	X	X	X	X	X	X	X	X	429.936	0.0016418
Leaf	12	1	430.401	0.0037632	X	X	X	X	X	X	X	X	X	X	X	X	X	X	X	X	X	X	533.669	0.0016418
Leaf	12	2	345.733	0.0016418	X	X	X	X	X	X	X	X	X	X	X	X	X	X	X	X	X	X	475.62	0.0016418
Leaf	12	3	498.101	0.0016418	X	X	X	X	X	X	X	X	X	X	X	X	X	X	X	X	X	X	457.714	0.00218063
Leaf	24	1	222.555	0.00218063	X	X	X	X	X	X	X	X	X	X	X	X	X	X	X	X	X	X	367.378	0.0016418
Leaf	24	2	213.276	0.0129677	X	X	X	X	X	X	X	X	X	X	X	X	X	X	X	X	X	X	304.238	0.00287513
Leaf	24	3	281.322	0.00630785	X	X	X	X	X	X	X	X	X	X	X	X	X	X	X	X	X	X	311.534	0.00218063
AtHsp17.4-CIII [At1g54050]			Control		Cold		Osmotic		Salt		Drought		Genotoxic		Oxidative		UV-B		Wounding		Heat		Pathogen
Tissue	Time	Replicate	Signal	P-Value	Signal	P-Value	Signal	P-Value	Signal	P-Value	Signal	P-Value	Signal	P-Value	Signal	P-Value	Signal	P-Value	Signal	P-Value	Signal	P-Value	Signal	P-Value
Root	0.5	1	480.775	0.00287513	307.669	0.0016418	213.857	0.00488985	363.077	0.0037632	436.533	0.0016418	282.634	0.00630785	273.619	0.00287513	316.24	0.0016418	244.932	0.00218063	4287.94	0.0016418	X	X
Root	0.5	2	306.889	0.00287513	362.848	0.0016418	393.408	0.0162547	353.478	0.00630785	413.57	0.0016418	638.001	0.0016418	374.963	0.0016418	418.483	0.00287513	333.633	0.00488985	5627.82	0.0016418	X	X
Root	1	1	865.971	0.0016418	364.078	0.0037632	287.42	0.00630785	257.466	0.0102719	514.537	0.0016418	194.352	0.0016418	408.789	0.0016418	286.424	0.00630785	506.622	0.0016418	36171	0.0016418	X	X
Root	1	2	348.29	0.00218063	282.382	0.0016418	466.068	0.00218063	465.977	0.00218063	915.858	0.0016418	256.843	0.00630785	320.594	0.00218063	346.345	0.00218063	708.393	0.0016418	32269.9	0.0016418	X	X
Root	3	1	1434.13	0.0016418	321.306	0.00287513	443.49	0.00807846	2491.49	0.0016418	957.443	0.0016418	274.637	0.0102719	770.993	0.0016418	236.36	0.0016418	1448.76	0.0016418	36208.5	0.0016418	X	X
Root	3	2	1979.24	0.0016418	349.559	0.0102719	1841.96	0.0016418	820.481	0.0016418	1872.64	0.0016418	841.992	0.0016418	2413.99	0.0016418	232.706	0.0016418	1192.35	0.0016418	37069.6	0.0016418	X	X
Root	6	1	935.859	0.0016418	306.439	0.0202309	1109.29	0.0016418	1554.54	0.0016418	317.05	0.00218063	1372.68	0.0016418	6589.72	0.0016418	251.464	0.0129677	242.299	0.00488985	3360.96	0.0016418	X	X
Root	6	2	724.97	0.0016418	284.199	0.0452606	7264.69	0.0016418	2394.12	0.0016418	1661.7	0.0016418	281.931	0.0016418	467.671	0.00218063	187.843	0.00807846	2642.48	0.0016418	6136.7	0.0016418	X	X
Root	12	1	231.319	0.00488985	222.689	0.064952	2519.07	0.0016418	6219.85	0.0016418	411.138	0.00218063	231.912	0.0016418	847.438	0.0016418	374.351	0.00218063	3825.71	0.0016418	4475.16	0.0016418	X	X
Root	12	2	242.767	0.0037632	179.798	0.211339	4250.21	0.0016418	994.756	0.0016418	267.447	0.0016418	274.737	0.0016418	324.699	0.00287513	347.485	0.00218063	2483.78	0.0016418	4801.02	0.0016418	X	X
Root	24	1	546.405	0.0016418	179.135	0.211339	2154.66	0.0016418	3874.9	0.0016418	201.032	0.0016418	395.118	0.0016418	570.611	0.0037632	480.397	0.0102719	326.352	0.0016418	340.001	0.00488985	X	X
Root	24	2	607.003	0.0016418	192.155	0.211339	3222.94	0.0016418	2843.22	0.0016418	364.285	0.00287513	231.264	0.00218063	447.454	0.0016418	444.183	0.00488985	334.884	0.00287513	436.212	0.00218063	X	X
Shoot	0.5	1	887.025	0.0016418	891.194	0.0016418	521.481	0.0016418	710.553	0.0016418	705.484	0.0016418	643.769	0.0016418	524.964	0.0016418	605.299	0.0016418	381.055	0.0016418	16147.6	0.0016418	X	X
Shoot	0.5	2	642.012	0.0016418	992.028	0.0016418	467.749	0.00630785	591.167	0.0016418	801.139	0.0016418	523.967	0.0016418	643.783	0.0016418	705.049	0.0016418	693.603	0.0016418	8646.71	0.0016418	X	X
Shoot	1	1	627.079	0.0016418	763.345	0.00218063	379.348	0.0016418	557.675	0.00218063	1060.48	0.0016418	384.585	0.0016418	954.43	0.0016418	508.949	0.0016418	1764.31	0.0016418	44621.2	0.0016418	X	X
Shoot	1	2	561.355	0.0016418	1223.46	0.0016418	531.421	0.0016418	467.687	0.0016418	921.585	0.0016418	507.03	0.0016418	1060	0.0016418	474.673	0.00218063	1373.18	0.0016418	43295.1	0.0016418	X	X
Shoot	3	1	862.716	0.0016418	877.675	0.0016418	762.282	0.00218063	1389.85	0.0016418	1335.71	0.0016418	849.812	0.0016418	678.437	0.0016418	482.139	0.0016418	1191.34	0.0016418	38783	0.0016418	X	X
Shoot	3	2	796.261	0.0016418	627.469	0.0016418	696.101	0.0016418	1216.64	0.0016418	1443.89	0.0016418	956.356	0.0016418	871.58	0.0016418	640.762	0.0016418	1119.46	0.0016418	36042.7	0.0016418	X	X
Shoot	6	1	904.847	0.0016418	334.677	0.0016418	514.373	0.00218063	1088.35	0.0016418	1089.45	0.0016418	537.978	0.0016418	728.995	0.0016418	413.742	0.0016418	1004.21	0.0016418	889.375	0.0016418	X	X
Shoot	6	2	578.709	0.0016418	368.153	0.00287513	449.74	0.00287513	1232.36	0.0016418	1058.44	0.0016418	701.949	0.0016418	803.745	0.0016418	377.642	0.0016418	732.716	0.0016418	1399.09	0.0016418	X	X
Shoot	12	1	992.177	0.0016418	277.848	0.0373956	504.399	0.00218063	1254.91	0.0016418	984.526	0.0016418	433.534	0.0016418	2875.75	0.0016418	879.461	0.0016418	488.212	0.0016418	5949.53	0.0016418	X	X
Shoot	12	2	831.422	0.0016418	228.578	0.0452606	530.643	0.0016418	1074.81	0.0016418	1170.75	0.0016418	802.056	0.0016418	1319.16	0.0016418	845.768	0.0016418	664.532	0.0016418	3224.54	0.0016418	X	X
Shoot	24	1	1197.14	0.0016418	232.103	0.0770218	1065.03	0.0016418	1725.3	0.0016418	1499.53	0.0016418	792.902	0.0016418	1297.1	0.0016418	1340.8	0.0016418	1306	0.0016418	1417.34	0.0016418	X	X
Shoot	24	2	1295.39	0.0016418	369.096	0.064952	1156.24	0.0016418	1823.12	0.0016418	1136.57	0.0016418	1345.05	0.0016418	8072.73	0.0016418	1197.72	0.0016418	1045.2	0.0016418	1233.45	0.0016418	X	X
Leaf	6	1	352.752	0.00488985	X	X	X	X	X	X	X	X	X	X	X	X	X	X	X	X	X	X	410.277	0.142525
Leaf	6	2	335.5	0.0016418	X	X	X	X	X	X	X	X	X	X	X	X	X	X	X	X	X	X	377.543	0.0250028
Leaf	6	3	331.322	0.00218063	X	X	X	X	X	X	X	X	X	X	X	X	X	X	X	X	X	X	355.159	0.0202309
Leaf	12	1	534.295	0.0016418	X	X	X	X	X	X	X	X	X	X	X	X	X	X	X	X	X	X	263.645	0.00218063
Leaf	12	2	542.321	0.0016418	X	X	X	X	X	X	X	X	X	X	X	X	X	X	X	X	X	X	244.62	0.00488985
Leaf	12	3	630.331	0.0016418	X	X	X	X	X	X	X	X	X	X	X	X	X	X	X	X	X	X	300.217	0.00218063
Leaf	24	1	246.543	0.0306843	X	X	X	X	X	X	X	X	X	X	X	X	X	X	X	X	X	X	236.889	0.0907247
Leaf	24	2	230.487	0.0373956	X	X	X	X	X	X	X	X	X	X	X	X	X	X	X	X	X	X	190.548	0.0306843
Leaf	24	3	117.248	0.142525	X	X	X	X	X	X	X	X	X	X	X	X	X	X	X	X	X	X	158.421	0.142525
AtHsp15.4-CI(r) [At4g21870]			Control		Cold		Osmotic		Salt		Drought		Genotoxic		Oxidative		UV-B		Wounding		Heat		Pathogen
Tissue	Time	Replicate	Signal	P-Value	Signal	P-Value	Signal	P-Value	Signal	P-Value	Signal	P-Value	Signal	P-Value	Signal	P-Value	Signal	P-Value	Signal	P-Value	Signal	P-Value	Signal	P-Value
Root	0.5	1	304.431	0.00218063	583.805	0.00218063	276.546	0.0037632	287.727	0.00287513	410.933	0.0016418	724.189	0.0016418	489.461	0.00218063	332.367	0.00218063	790.948	0.00218063	228.618	0.00218063	X	X
Root	0.5	2	248.952	0.00287513	419.71	0.00218063	388.806	0.0037632	305.341	0.00287513	314.472	0.00218063	619.862	0.0016418	335.559	0.0016418	340.144	0.00218063	789.48	0.0016418	332.492	0.0162547	X	X
Root	1	1	620.281	0.0016418	505.009	0.00218063	207.282	0.0202309	165.094	0.00807846	337.096	0.0016418	839.088	0.0016418	672.17	0.0016418	502.652	0.0016418	985.128	0.0016418	262.583	0.0102719	X	X
Root	1	2	543.766	0.0016418	374.885	0.00218063	150.847	0.0250028	230.691	0.0037632	538.105	0.0016418	829.235	0.0016418	617.899	0.0016418	511.729	0.00218063	696.41	0.0016418	180.306	0.00630785	X	X
Root	3	1	301.938	0.00218063	370.373	0.00218063	205.55	0.0250028	159.546	0.0129677	258.145	0.00218063	403.573	0.00218063	394.726	0.00218063	204.077	0.00218063	599.811	0.0016418	199.749	0.0770218	X	X
Root	3	2	322.897	0.00218063	436.221	0.00218063	76.275	0.142525	212.625	0.00218063	275.022	0.0037632	586.778	0.00218063	757.119	0.0016418	227.235	0.0102719	608.481	0.00218063	209.796	0.0907247	X	X
Root	6	1	278.103	0.00630785	479.118	0.00218063	104.728	0.123405	182.647	0.0250028	285.507	0.0037632	201.477	0.00287513	518.383	0.0016418	396.556	0.00287513	468.689	0.00218063	536.712	0.00218063	X	X
Root	6	2	386.388	0.00218063	346.941	0.00218063	177.212	0.0250028	197.179	0.0250028	192.963	0.00630785	163.804	0.0102719	385.929	0.00218063	330.998	0.00218063	325.568	0.00287513	517.478	0.00218063	X	X
Root	12	1	194.761	0.00807846	239.229	0.0037632	167.38	0.064952	149.05	0.064952	178.657	0.0129677	162.357	0.00630785	223.505	0.0129677	293.53	0.00287513	208.084	0.00630785	164.807	0.00488985	X	X
Root	12	2	178.439	0.0102719	247.296	0.00807846	193.006	0.0452606	95.1455	0.0544047	197.8	0.0102719	189.668	0.0102719	225.258	0.00287513	325.138	0.00287513	419.56	0.0016418	157.202	0.0202309	X	X
Root	24	1	338.011	0.00218063	98.0415	0.0907247	197.862	0.0129677	160.837	0.00807846	193.325	0.0037632	260.614	0.00630785	302.23	0.00287513	213.316	0.0037632	830.58	0.00218063	233.736	0.0037632	X	X
Root	24	2	443.167	0.00218063	215.475	0.0907247	363.026	0.00630785	163.41	0.0202309	182.684	0.0037632	294.926	0.00218063	119.45	0.0162547	217.432	0.00218063	445.83	0.00287513	291.091	0.00287513	X	X
Shoot	0.5	1	6667.88	0.0016418	3181.5	0.0016418	5553.45	0.0016418	4128.25	0.0016418	1852.45	0.0016418	3397.9	0.0016418	10014.9	0.0016418	6038.43	0.0016418	7514.16	0.0016418	2851.16	0.0016418	X	X
Shoot	0.5	2	6783.16	0.0016418	2587.53	0.0016418	4922.38	0.0016418	5938.56	0.0016418	1462.51	0.0016418	5680.5	0.0016418	7195.47	0.0016418	4608.09	0.0016418	7940.64	0.0016418	3057.3	0.0016418	X	X
Shoot	1	1	7950.04	0.0016418	5105.36	0.0016418	2385.2	0.0016418	5018.67	0.0016418	1380.97	0.0016418	9423.94	0.0016418	9055.77	0.0016418	2892.7	0.0016418	16395.8	0.0016418	2817.02	0.0016418	X	X
Shoot	1	2	5487.72	0.0016418	3624.85	0.0016418	2225.93	0.0016418	4568.88	0.0016418	2248.16	0.0016418	7592.35	0.0016418	7446.14	0.0016418	3311.18	0.0016418	19377.7	0.0016418	1345.94	0.00218063	X	X
Shoot	3	1	2669.41	0.0016418	2552.04	0.0016418	615.058	0.00218063	775.784	0.0016418	849.428	0.00218063	2946.03	0.0016418	2217.02	0.0016418	1776.74	0.0016418	3281.28	0.0016418	4690.67	0.0016418	X	X
Shoot	3	2	5281.43	0.0016418	5584.08	0.0016418	1412.18	0.0016418	880.447	0.0016418	863.112	0.0016418	2578.12	0.0016418	2327.41	0.0016418	2539.86	0.0016418	4224.23	0.0016418	4535.81	0.0016418	X	X
Shoot	6	1	1642.45	0.0016418	2337.57	0.0016418	576.236	0.00287513	618.302	0.0016418	1394.06	0.0016418	1448.19	0.0016418	2802.22	0.0016418	1066.22	0.0016418	2115.43	0.0016418	2013.71	0.0016418	X	X
Shoot	6	2	2026.21	0.0016418	3905.41	0.0016418	610.214	0.00218063	685.016	0.00287513	1403.47	0.0016418	1771.3	0.0016418	2243.89	0.0016418	867.874	0.0016418	2780.44	0.0016418	2470.44	0.0016418	X	X
Shoot	12	1	2143.27	0.0016418	1202.16	0.0016418	656.783	0.00287513	640.274	0.0016418	2304.14	0.0016418	3033	0.0016418	2114.57	0.0016418	2509.84	0.0016418	2329.71	0.0016418	2738.41	0.0016418	X	X
Shoot	12	2	2413.06	0.0016418	1128.02	0.0016418	667.82	0.0016418	789.775	0.00218063	1777.27	0.0016418	1539.96	0.0016418	2133.13	0.0016418	1965.64	0.0016418	3670.47	0.0016418	2282.49	0.0016418	X	X
Shoot	24	1	1972.5	0.0016418	438.214	0.0016418	656.738	0.0016418	831.638	0.00218063	1624.87	0.0016418	1821.93	0.0016418	3424.6	0.0016418	3256.22	0.0016418	3862.82	0.0016418	1943.07	0.0016418	X	X
Shoot	24	2	1843.56	0.0016418	606.293	0.00218063	744.817	0.00218063	821.738	0.0016418	1795.82	0.0016418	1984.19	0.0016418	1245.68	0.0016418	3885.81	0.0016418	4362.31	0.0016418	2248.95	0.0016418	X	X
Leaf	6	1	8721.8	0.0016418	X	X	X	X	X	X	X	X	X	X	X	X	X	X	X	X	X	X	7119.4	0.0016418
Leaf	6	2	9536.35	0.0016418	X	X	X	X	X	X	X	X	X	X	X	X	X	X	X	X	X	X	7364.06	0.0016418
Leaf	6	3	6301.96	0.0016418	X	X	X	X	X	X	X	X	X	X	X	X	X	X	X	X	X	X	6430.26	0.0016418
Leaf	12	1	2083.06	0.0016418	X	X	X	X	X	X	X	X	X	X	X	X	X	X	X	X	X	X	3781.49	0.0016418
Leaf	12	2	2593.02	0.0016418	X	X	X	X	X	X	X	X	X	X	X	X	X	X	X	X	X	X	3711.91	0.0016418
Leaf	12	3	1884.83	0.0016418	X	X	X	X	X	X	X	X	X	X	X	X	X	X	X	X	X	X	3806.5	0.0016418
Leaf	24	1	10661.2	0.0016418	X	X	X	X	X	X	X	X	X	X	X	X	X	X	X	X	X	X	4890.77	0.0016418
Leaf	24	2	9982.17	0.0016418	X	X	X	X	X	X	X	X	X	X	X	X	X	X	X	X	X	X	3804.74	0.0016418
Leaf	24	3	8893.39	0.0016418	X	X	X	X	X	X	X	X	X	X	X	X	X	X	X	X	X	X	4889.81	0.0016418
AtHsp18.5-CI(r) [At2g19310]			Control		Cold		Osmotic		Salt		Drought		Genotoxic		Oxidative		UV-B		Wounding		Heat		Pathogen
Tissue	Time	Replicate	Signal	P-Value	Signal	P-Value	Signal	P-Value	Signal	P-Value	Signal	P-Value	Signal	P-Value	Signal	P-Value	Signal	P-Value	Signal	P-Value	Signal	P-Value	Signal	P-Value
Root	0.5	1	416.407	0.0037632	562.554	0.0037632	281.337	0.00488985	315.386	0.00287513	233	0.00488985	325.998	0.00287513	447.06	0.00218063	451.25	0.00218063	287.248	0.00630785	1549.2	0.00218063	X	X
Root	0.5	2	380.106	0.00218063	556.536	0.00218063	239.727	0.0102719	360.827	0.00488985	330.79	0.0102719	329.344	0.00630785	361.899	0.00218063	499.725	0.00287513	398.608	0.00287513	1616.46	0.00218063	X	X
Root	1	1	295.766	0.0037632	668.273	0.0016418	198.804	0.0102719	276.287	0.00807846	357.274	0.0037632	314.264	0.00488985	402.439	0.00287513	425.67	0.00218063	318.341	0.00287513	14749.4	0.0016418	X	X
Root	1	2	283.61	0.00218063	515.181	0.00218063	233.909	0.00630785	296.1	0.00488985	278.111	0.0037632	416.063	0.00218063	323.774	0.00287513	314.761	0.00287513	358.504	0.00218063	13328.5	0.0016418	X	X
Root	3	1	441.475	0.00287513	410.892	0.00218063	586.934	0.00287513	401.757	0.00218063	433.209	0.00287513	527.486	0.0037632	486.342	0.0037632	538.555	0.00218063	507.147	0.00287513	21983.1	0.0016418	X	X
Root	3	2	388.466	0.00488985	797.102	0.00488985	585.858	0.0037632	339.829	0.00630785	430.579	0.00287513	468.965	0.00287513	722.145	0.00287513	494.272	0.00218063	532.204	0.0016418	20814.1	0.0016418	X	X
Root	6	1	357.851	0.0037632	306.358	0.0037632	649.988	0.00287513	515.788	0.00488985	356.52	0.00287513	576.309	0.00218063	842.257	0.0016418	410.275	0.00287513	384.56	0.00218063	466.082	0.00218063	X	X
Root	6	2	332.739	0.0016418	375.279	0.00287513	969.603	0.00218063	443.089	0.00488985	463.888	0.0016418	382.109	0.0037632	353.481	0.00218063	470.457	0.00218063	646.895	0.0037632	568.671	0.00218063	X	X
Root	12	1	345.914	0.00287513	89.853	0.0544047	881.89	0.00218063	809.196	0.00287513	356.743	0.0037632	628.884	0.00218063	579.288	0.00218063	494.501	0.00218063	878.548	0.00218063	2170.85	0.0016418	X	X
Root	12	2	435.114	0.00218063	119.068	0.0544047	947.11	0.00218063	1143.77	0.00218063	375.859	0.00218063	729.058	0.00218063	589.466	0.00287513	461.887	0.00218063	906.735	0.00218063	2016.1	0.0016418	X	X
Root	24	1	578.984	0.00218063	202.614	0.0162547	1541.69	0.00218063	1221.28	0.0016418	338.597	0.0016418	1034.55	0.00218063	707.65	0.00218063	1064.34	0.00218063	460.793	0.00287513	828.607	0.00218063	X	X
Root	24	2	698.327	0.00218063	242.973	0.00488985	1553.88	0.00218063	1065.57	0.0016418	419.06	0.00287513	596.289	0.00218063	723.371	0.0016418	922.314	0.00218063	747.126	0.00218063	813.686	0.00218063	X	X
Shoot	0.5	1	1193.08	0.00218063	1849.06	0.0016418	914.941	0.00218063	804.42	0.00218063	1119.39	0.0016418	700.856	0.00218063	1009.41	0.0016418	1844.39	0.0016418	638.04	0.0037632	8875.25	0.0016418	X	X
Shoot	0.5	2	840.097	0.00287513	1636.68	0.00218063	995.175	0.00218063	1068.04	0.00218063	807.297	0.0016418	468.567	0.00218063	627.37	0.00218063	1613.38	0.0016418	746.84	0.0037632	4980.15	0.0016418	X	X
Shoot	1	1	1032.87	0.00218063	2236.62	0.0016418	817.574	0.00218063	1213.66	0.00218063	799.296	0.0016418	1242.16	0.0016418	1491.57	0.0016418	853.717	0.00218063	1673.63	0.00218063	31324.5	0.0016418	X	X
Shoot	1	2	1212.77	0.0016418	2205.93	0.0016418	999.646	0.00218063	1197.14	0.0016418	1174.51	0.0016418	1251.64	0.00218063	1687.26	0.0016418	815.658	0.00218063	1768.95	0.0016418	29198	0.0016418	X	X
Shoot	3	1	931.295	0.00218063	1645.19	0.0016418	1292.52	0.00218063	774.646	0.00218063	1089.77	0.00218063	815.417	0.00218063	956.667	0.00218063	1982.65	0.0016418	948.827	0.00218063	36670.5	0.0016418	X	X
Shoot	3	2	917.367	0.00218063	1387.16	0.00218063	1486.42	0.00218063	1408.98	0.0016418	1024.01	0.00218063	919.776	0.0016418	1214.04	0.0016418	1883.76	0.0016418	902.64	0.00218063	37569.2	0.0016418	X	X
Shoot	6	1	1060.61	0.00218063	808.079	0.00218063	1015.68	0.00218063	1572.82	0.0016418	1398.9	0.0016418	1532.85	0.0016418	1273.51	0.00218063	2448.06	0.0016418	1335.51	0.00218063	845.079	0.00218063	X	X
Shoot	6	2	1037.99	0.0016418	720.19	0.00218063	2081.74	0.00218063	1676.28	0.00218063	1380.2	0.0016418	1612.33	0.00218063	1268.11	0.00218063	2442.15	0.0016418	1111.15	0.00218063	977.783	0.00218063	X	X
Shoot	12	1	2901.51	0.0016418	395.891	0.00807846	4081.62	0.0016418	3014.59	0.0016418	2425.42	0.0016418	3738.36	0.0016418	3858.89	0.0016418	2339.84	0.0016418	2281.66	0.0016418	4503.48	0.0016418	X	X
Shoot	12	2	3513.74	0.0016418	460.89	0.00807846	3178.84	0.0016418	3158.12	0.0016418	2449.41	0.0016418	3647.78	0.0016418	3412.01	0.0016418	2225.13	0.0016418	2476.38	0.00218063	3929.2	0.0016418	X	X
Shoot	24	1	1331.19	0.00218063	273.128	0.0102719	6116.53	0.0016418	3775.55	0.0016418	1589.36	0.00218063	1969.27	0.00218063	2026.4	0.0016418	2180.5	0.0016418	1658.46	0.00218063	2742.08	0.00218063	X	X
Shoot	24	2	1169.64	0.00218063	326.336	0.0037632	4771.24	0.0016418	4051.58	0.0016418	1632.04	0.00218063	2011.62	0.0016418	2892.01	0.0016418	2512.09	0.0016418	1140.06	0.00218063	2368.51	0.0016418	X	X
Leaf	6	1	2057.76	0.00218063	X	X	X	X	X	X	X	X	X	X	X	X	X	X	X	X	X	X	2124.13	0.00218063
Leaf	6	2	1594.37	0.00218063	X	X	X	X	X	X	X	X	X	X	X	X	X	X	X	X	X	X	2078.31	0.0016418
Leaf	6	3	1738.5	0.00218063	X	X	X	X	X	X	X	X	X	X	X	X	X	X	X	X	X	X	2617.78	0.0016418
Leaf	12	1	5650.53	0.0016418	X	X	X	X	X	X	X	X	X	X	X	X	X	X	X	X	X	X	4340.13	0.0016418
Leaf	12	2	4974.66	0.0016418	X	X	X	X	X	X	X	X	X	X	X	X	X	X	X	X	X	X	3963.54	0.0016418
Leaf	12	3	5786.62	0.0016418	X	X	X	X	X	X	X	X	X	X	X	X	X	X	X	X	X	X	4077.21	0.0016418
Leaf	24	1	1460.49	0.00218063	X	X	X	X	X	X	X	X	X	X	X	X	X	X	X	X	X	X	1395.35	0.00218063
Leaf	24	2	1352.19	0.00218063	X	X	X	X	X	X	X	X	X	X	X	X	X	X	X	X	X	X	1338.6	0.00218063
Leaf	24	3	1513.53	0.00218063	X	X	X	X	X	X	X	X	X	X	X	X	X	X	X	X	X	X	1270.17	0.00218063
AtHsp90-6 [At3g07770]			Control		Cold		Osmotic		Salt		Drought		Genotoxic		Oxidative		UV-B		Wounding		Heat		Pathogen
Tissue	Time	Replicate	Signal	P-Value	Signal	P-Value	Signal	P-Value	Signal	P-Value	Signal	P-Value	Signal	P-Value	Signal	P-Value	Signal	P-Value	Signal	P-Value	Signal	P-Value	Signal	P-Value
Root	0.5	1	3371.25	0.0016418	2978.05	0.0016418	3156.33	0.0016418	3518.48	0.0016418	3551.87	0.0016418	3116.9	0.0016418	3496.31	0.0016418	3166.66	0.0016418	2422.58	0.00218063	4174.97	0.0016418	X	X
Root	0.5	2	3112.06	0.0016418	2971.27	0.0016418	3296.09	0.0016418	3736.57	0.0016418	3606.08	0.0016418	3042.13	0.0016418	3109.71	0.0016418	3309.02	0.0016418	2619.02	0.0016418	4295.43	0.0016418	X	X
Root	1	1	3238.18	0.0016418	2713.21	0.0016418	3141.36	0.0016418	2620.5	0.0016418	3185.43	0.0016418	2777.58	0.0016418	3634.43	0.0016418	2878.72	0.0016418	3053.31	0.0016418	12624.5	0.0016418	X	X
Root	1	2	3037.26	0.0016418	2821.97	0.0016418	2469.77	0.0016418	3127.04	0.0016418	3405.24	0.0016418	2732.05	0.0016418	3200.22	0.0016418	3002.42	0.0016418	2618.27	0.0016418	11420.3	0.0016418	X	X
Root	3	1	3416.58	0.0016418	2827.72	0.0016418	2045.23	0.0016418	2119.57	0.0016418	3163.47	0.0016418	2643.07	0.0016418	2830.77	0.0016418	3406.99	0.0016418	2261.15	0.0016418	17003.4	0.0016418	X	X
Root	3	2	3418.7	0.0016418	2617.27	0.0016418	2446.8	0.0016418	1839.91	0.0016418	3121.31	0.0016418	3151.84	0.0016418	2481.88	0.0016418	3485.02	0.0016418	2407.65	0.0016418	17742.5	0.0016418	X	X
Root	6	1	3012.52	0.0016418	2536.44	0.0016418	1720.17	0.0016418	2252.75	0.0016418	2663.3	0.0016418	2724.26	0.0016418	2907.2	0.0016418	2753.86	0.0016418	2109.7	0.0016418	2016.13	0.0016418	X	X
Root	6	2	2902.91	0.0016418	2134.93	0.0016418	2186.36	0.0016418	2013.62	0.0016418	3459.98	0.0016418	2656.24	0.0016418	2631.44	0.0016418	2503.06	0.0016418	2112.44	0.0016418	2622.24	0.0016418	X	X
Root	12	1	4614.24	0.0016418	2598.61	0.0016418	1931.43	0.0016418	2333.66	0.0016418	4601.86	0.0016418	2804.45	0.0016418	3973.1	0.0016418	4358.52	0.0016418	3842.67	0.0016418	3837.55	0.0016418	X	X
Root	12	2	4493.63	0.0016418	2809.26	0.0016418	1928.54	0.0016418	2021.41	0.0016418	4976.51	0.0016418	3056.87	0.0016418	4226.21	0.0016418	4529.27	0.0016418	3273.33	0.0016418	4531.92	0.0016418	X	X
Root	24	1	4206.63	0.0016418	2519.7	0.0016418	1935.25	0.0016418	2313.05	0.0016418	3953.41	0.0016418	2478.36	0.0016418	2516.08	0.0016418	3038.69	0.0016418	2455.32	0.0016418	3803.76	0.0016418	X	X
Root	24	2	3279.16	0.0016418	2115.79	0.0016418	1691.18	0.0016418	2583.63	0.0016418	3986.36	0.0016418	2599.9	0.0016418	3267.77	0.0016418	3064.1	0.0016418	2746.4	0.0016418	4068.51	0.0016418	X	X
Shoot	0.5	1	1568.11	0.0016418	2611.74	0.0016418	2277.92	0.0016418	1908.25	0.0016418	2025.21	0.0016418	1565.99	0.0016418	1887.84	0.0016418	1902.47	0.0016418	1562.58	0.0016418	2634.84	0.0016418	X	X
Shoot	0.5	2	1762.96	0.0016418	2097.86	0.0016418	1738.25	0.0016418	1587.39	0.0016418	1800.33	0.0016418	1691.13	0.0016418	1605.52	0.0016418	2315.59	0.0016418	1602.32	0.0016418	2328.14	0.0016418	X	X
Shoot	1	1	1708.5	0.0016418	2229.32	0.0016418	2032.28	0.0016418	1505.28	0.0016418	1737.41	0.0016418	1292.36	0.0016418	1844.18	0.0016418	1773.53	0.0016418	1455.83	0.0016418	11938.7	0.0016418	X	X
Shoot	1	2	1578.62	0.0016418	1784.21	0.0016418	1827.65	0.0016418	1455.84	0.0016418	1984.69	0.0016418	1409.6	0.0016418	1895.25	0.0016418	1781.89	0.0016418	1304.43	0.0016418	11587.6	0.0016418	X	X
Shoot	3	1	1620.28	0.0016418	1758.33	0.0016418	1093.94	0.0016418	936.624	0.0016418	2293.64	0.0016418	2148.74	0.0016418	1757.84	0.0016418	3105.41	0.0016418	1797.76	0.0016418	13738.2	0.0016418	X	X
Shoot	3	2	1551.02	0.0016418	2039.24	0.0016418	1034.38	0.0016418	1025.46	0.0016418	1841.64	0.0016418	1865.76	0.0016418	1689.36	0.0016418	2990.44	0.0016418	1977.01	0.0016418	12708.5	0.0016418	X	X
Shoot	6	1	1447.86	0.0016418	1397.62	0.0016418	1071.23	0.0016418	1184.7	0.00218063	1578.44	0.0016418	1265.25	0.0016418	1647.72	0.0016418	4351.72	0.0016418	2018.93	0.0016418	1362.39	0.0016418	X	X
Shoot	6	2	1315.55	0.0016418	1896.17	0.0016418	1125.18	0.0016418	1128.52	0.00218063	1353.15	0.0016418	1451.42	0.0016418	1632.43	0.0016418	4304.35	0.0016418	1845.56	0.0016418	1373.45	0.0016418	X	X
Shoot	12	1	1801.63	0.0016418	1408.05	0.0016418	1256.38	0.0016418	1998.5	0.0016418	1658.45	0.0016418	1925.52	0.0016418	2104.04	0.0016418	3085	0.0016418	2100.35	0.0016418	1573.84	0.0016418	X	X
Shoot	12	2	1772.33	0.0016418	1641.52	0.0016418	1368.36	0.0016418	1190.78	0.0016418	1594.6	0.0016418	1510.43	0.0016418	1961.44	0.0016418	3061.95	0.0016418	1808.16	0.0016418	1360.56	0.0016418	X	X
Shoot	24	1	1929.67	0.0016418	2249.26	0.0016418	1645.75	0.0016418	2303.88	0.0016418	1836.08	0.0016418	1647.69	0.0016418	2391.98	0.0016418	2342.53	0.0016418	2888.22	0.0016418	2587.38	0.0016418	X	X
Shoot	24	2	2037.34	0.0016418	2244.49	0.0016418	1619.84	0.0016418	2269.22	0.0016418	1424.3	0.0016418	2259.52	0.0016418	3569.84	0.0016418	2417.17	0.0016418	1825.07	0.0016418	2639.14	0.0016418	X	X
Leaf	6	1	1297.5	0.0016418	X	X	X	X	X	X	X	X	X	X	X	X	X	X	X	X	X	X	1116.41	0.00287513
Leaf	6	2	1236.36	0.0016418	X	X	X	X	X	X	X	X	X	X	X	X	X	X	X	X	X	X	938.923	0.0016418
Leaf	6	3	1170.26	0.0016418	X	X	X	X	X	X	X	X	X	X	X	X	X	X	X	X	X	X	1124.02	0.0016418
Leaf	12	1	2064.19	0.0016418	X	X	X	X	X	X	X	X	X	X	X	X	X	X	X	X	X	X	2616.5	0.0016418
Leaf	12	2	1898.87	0.0016418	X	X	X	X	X	X	X	X	X	X	X	X	X	X	X	X	X	X	2316.56	0.0016418
Leaf	12	3	2630.69	0.0016418	X	X	X	X	X	X	X	X	X	X	X	X	X	X	X	X	X	X	2355.33	0.0016418
Leaf	24	1	740.106	0.0016418	X	X	X	X	X	X	X	X	X	X	X	X	X	X	X	X	X	X	1508.82	0.0016418
Leaf	24	2	868.862	0.00218063	X	X	X	X	X	X	X	X	X	X	X	X	X	X	X	X	X	X	1652.59	0.0016418
Leaf	24	3	714.694	0.0016418	X	X	X	X	X	X	X	X	X	X	X	X	X	X	X	X	X	X	1076.47	0.0016418
AtHsp90-4 [At5g56000]			Control		Cold		Osmotic		Salt		Drought		Genotoxic		Oxidative		UV-B		Wounding		Heat		Pathogen
Tissue	Time	Replicate	Signal	P-Value	Signal	P-Value	Signal	P-Value	Signal	P-Value	Signal	P-Value	Signal	P-Value	Signal	P-Value	Signal	P-Value	Signal	P-Value	Signal	P-Value	Signal	P-Value
Root	0.5	1	21061.2	0.00213343	20629	0.00213343	21070.8	0.00213343	28108.2	0.00213343	25352.2	0.00213343	18166	0.00213343	20840.7	0.00213343	19046.2	0.00213343	17997.9	0.00213343	28199.2	0.00213343	X	X
Root	0.5	2	21646.3	0.00213343	21527.4	0.00213343	22439.8	0.00213343	26024.4	0.00213343	27443.7	0.00213343	18043.2	0.00213343	20113.3	0.00213343	21663.6	0.00213343	19401.3	0.00213343	30072.4	0.00213343	X	X
Root	1	1	23234.8	0.00213343	17145.5	0.00213343	20879.8	0.00213343	24398.5	0.00213343	22351.4	0.00213343	18650.7	0.00213343	22783.2	0.00213343	21926	0.00213343	22502.5	0.00213343	45933.4	0.00213343	X	X
Root	1	2	22933.2	0.00213343	19754.6	0.00213343	18727	0.00213343	23240.5	0.00213343	22338.1	0.00213343	18170.5	0.00213343	18972.2	0.00213343	19930.2	0.00213343	22457.7	0.00213343	42579.8	0.00213343	X	X
Root	3	1	25032.8	0.00213343	19178.9	0.00213343	18525.7	0.00213343	15395	0.00213343	22280.4	0.00213343	24213.4	0.00213343	24711.4	0.00213343	24693.7	0.00213343	23099	0.00213343	42993.9	0.00213343	X	X
Root	3	2	25619.8	0.00213343	26590	0.00213343	21014.6	0.00213343	17598	0.00213343	18899.5	0.00213343	25400.9	0.00213343	19590.2	0.00213343	24615.4	0.00213343	21104.4	0.00213343	42329.4	0.00213343	X	X
Root	6	1	19209.2	0.00213343	17662.9	0.00213343	16004.3	0.00213343	20885.1	0.00213343	24062.8	0.00213343	19799.7	0.00213343	17177.8	0.00213343	17299	0.00213343	17253.1	0.00213343	14096.7	0.00213343	X	X
Root	6	2	20615	0.00213343	16477.1	0.00213343	19104.9	0.00213343	23795.3	0.00213343	22943.5	0.00213343	23007.1	0.00213343	18178.3	0.00213343	18195.2	0.00213343	18405.2	0.00213343	13700	0.00213343	X	X
Root	12	1	31441.9	0.00213343	21582.9	0.00213343	18919.7	0.00213343	36861.9	0.00213343	33758.6	0.00213343	21253.9	0.00213343	28159.4	0.00213343	27218.2	0.00213343	26285.9	0.00213343	9537.77	0.00213343	X	X
Root	12	2	31405.9	0.00213343	27991	0.00213343	14291.7	0.00213343	21102.5	0.00213343	26213.8	0.00213343	22570.4	0.00213343	25346.5	0.00213343	24227.6	0.00213343	22272.1	0.00213343	14754.2	0.00213343	X	X
Root	24	1	27872.3	0.00213343	37615.2	0.00213343	16724.8	0.00213343	27504.9	0.00213343	27473.7	0.00213343	24867.5	0.00213343	22208.8	0.00213343	27302.8	0.00213343	18131.1	0.00213343	13724.5	0.00213343	X	X
Root	24	2	24915.8	0.00213343	37707.3	0.00213343	15709.2	0.00213343	28260.3	0.00213343	28392.9	0.00213343	20539.6	0.00213343	22016.2	0.00213343	23691.5	0.00213343	22534.4	0.00213343	16422.5	0.00213343	X	X
Shoot	0.5	1	14921.6	0.00213343	18730.3	0.00213343	17126.8	0.00213343	14338.6	0.00213343	17483.6	0.00213343	10189.6	0.00213343	13206.1	0.00213343	13363.9	0.00213343	12620.5	0.00213343	34417.8	0.00213343	X	X
Shoot	0.5	2	13938.7	0.00213343	12140	0.00213343	12097.4	0.00213343	13498.1	0.00213343	16035.7	0.00213343	10196.2	0.00213343	12894.1	0.00213343	14409.5	0.00213343	10947.5	0.00213343	29908.1	0.00213343	X	X
Shoot	1	1	13161.9	0.00213343	24208.2	0.00213343	12176.3	0.00213343	11267.4	0.00213343	14896.4	0.00213343	12948.6	0.00213343	16377.3	0.00213343	14827.7	0.00213343	22440	0.00213343	58966.5	0.00213343	X	X
Shoot	1	2	12826.2	0.00213343	16986.8	0.00213343	11254.2	0.00213343	13245.8	0.00213343	19784.4	0.00213343	13009	0.00213343	23136.1	0.00213343	12304.8	0.00213343	19362.5	0.00213343	50530	0.00213343	X	X
Shoot	3	1	9656.49	0.00213343	16377	0.00213343	15958.1	0.00213343	8687.34	0.00213343	12306.4	0.00213343	12648	0.00213343	10929.9	0.00213343	24631.3	0.00213343	12267.6	0.00213343	42773.1	0.00213343	X	X
Shoot	3	2	10226	0.00213343	17634.9	0.00213343	21063	0.00213343	10001.3	0.00213343	10979.4	0.00213343	12231.4	0.00213343	11389.7	0.00213343	26592.2	0.00213343	13316.8	0.00213343	39829.6	0.00213343	X	X
Shoot	6	1	10005.7	0.00213343	12554.6	0.00213343	8940.81	0.00213343	15499.4	0.00213343	9297.99	0.00213343	11572.2	0.00213343	11661.4	0.00213343	27172.8	0.00213343	13598.1	0.00213343	5642.28	0.00213343	X	X
Shoot	6	2	10519.3	0.00213343	16138.6	0.00213343	11274	0.00213343	16463.3	0.00213343	9079.42	0.00213343	12056.7	0.00213343	11035.3	0.00213343	28286.8	0.00213343	10862.2	0.00213343	5188.09	0.00213343	X	X
Shoot	12	1	25650.5	0.00213343	15317.8	0.00213343	13786.8	0.00213343	31799	0.00213343	21426.1	0.00213343	22845	0.00213343	26308.4	0.00213343	20462.1	0.00213343	23047.8	0.00213343	7130.83	0.00213343	X	X
Shoot	12	2	25374.3	0.00213343	15826	0.00213343	18508.2	0.00213343	17324.5	0.00213343	23607.4	0.00213343	26364.1	0.00213343	26702	0.00213343	23855.9	0.00213343	19752.4	0.00213343	4179.54	0.00213343	X	X
Shoot	24	1	14259.5	0.00213343	39976.3	0.00213343	20577.3	0.00213343	26920.8	0.00213343	17888.5	0.00213343	14925.6	0.00213343	20472.2	0.00213343	19193.7	0.00213343	15343.5	0.00213343	7663.35	0.00213343	X	X
Shoot	24	2	17905.7	0.00213343	40038.4	0.00213343	19581.3	0.00213343	34141.2	0.00213343	16144.5	0.00213343	21030.1	0.00213343	29487	0.00213343	16034.5	0.00213343	17134.2	0.00213343	7894.02	0.00213343	X	X
Leaf	6	1	17036.3	0.00213343	X	X	X	X	X	X	X	X	X	X	X	X	X	X	X	X	X	X	25129.1	0.00213343
Leaf	6	2	15903.4	0.00213343	X	X	X	X	X	X	X	X	X	X	X	X	X	X	X	X	X	X	25967.7	0.00213343
Leaf	6	3	13452.2	0.00213343	X	X	X	X	X	X	X	X	X	X	X	X	X	X	X	X	X	X	25934.8	0.00213343
Leaf	12	1	28880.1	0.00213343	X	X	X	X	X	X	X	X	X	X	X	X	X	X	X	X	X	X	24652.3	0.00213343
Leaf	12	2	26523.6	0.00213343	X	X	X	X	X	X	X	X	X	X	X	X	X	X	X	X	X	X	24820.7	0.00213343
Leaf	12	3	29100.9	0.00213343	X	X	X	X	X	X	X	X	X	X	X	X	X	X	X	X	X	X	23283.3	0.00213343
Leaf	24	1	5650.48	0.00213343	X	X	X	X	X	X	X	X	X	X	X	X	X	X	X	X	X	X	11759.3	0.00213343
Leaf	24	2	5555.74	0.00213343	X	X	X	X	X	X	X	X	X	X	X	X	X	X	X	X	X	X	11572.5	0.00213343
Leaf	24	3	7491.88	0.00213343	X	X	X	X	X	X	X	X	X	X	X	X	X	X	X	X	X	X	10775.7	0.00213343
AtHsp90-5 [At2g04030]			Control		Cold		Osmotic		Salt		Drought		Genotoxic		Oxidative		UV-B		Wounding		Heat		Pathogen
Tissue	Time	Replicate	Signal	P-Value	Signal	P-Value	Signal	P-Value	Signal	P-Value	Signal	P-Value	Signal	P-Value	Signal	P-Value	Signal	P-Value	Signal	P-Value	Signal	P-Value	Signal	P-Value
Root	0.5	1	2520.38	0.0016418	2698.79	0.0016418	2446.38	0.0016418	2688.85	0.0016418	2751.23	0.0016418	2428.45	0.0016418	2814.99	0.0016418	2384.84	0.0016418	2124.94	0.0016418	3204.32	0.0016418	X	X
Root	0.5	2	2759.32	0.0016418	2477.76	0.0016418	2899.22	0.0016418	2826.24	0.0016418	2787.76	0.0016418	2505.64	0.0016418	2333.98	0.0016418	2358.46	0.0016418	2335.23	0.0016418	3643.92	0.0016418	X	X
Root	1	1	2417.85	0.0016418	2447.31	0.0016418	2463.24	0.0016418	1975.59	0.0016418	2607.27	0.0016418	2362.02	0.0016418	2458.85	0.0016418	2290.51	0.0016418	2548.01	0.0016418	10298.5	0.0016418	X	X
Root	1	2	2259.94	0.0016418	2562.88	0.0016418	1974.17	0.0016418	2498.42	0.0016418	2357.64	0.0016418	2263.45	0.0016418	2135.49	0.0016418	2222.85	0.0016418	2113.35	0.0016418	9810.09	0.0016418	X	X
Root	3	1	2666.6	0.0016418	2322.4	0.0016418	1744.82	0.0016418	1555.39	0.0016418	2720.47	0.0016418	2803.09	0.0016418	2323.05	0.0016418	2781.68	0.0016418	1892.2	0.0016418	10818.2	0.0016418	X	X
Root	3	2	2555.59	0.0016418	2638.49	0.0016418	1592.32	0.0016418	1258.03	0.0016418	2131.24	0.0016418	2929.06	0.0016418	1746.32	0.0016418	2911.51	0.0016418	1917.6	0.0016418	9896.55	0.0016418	X	X
Root	6	1	2221.65	0.0016418	1988.25	0.0016418	1254.86	0.0016418	1441.85	0.0016418	1871.05	0.0016418	3118.87	0.0016418	2243.54	0.0016418	1904.98	0.0016418	1689.92	0.0016418	1601.63	0.0016418	X	X
Root	6	2	2042.29	0.0016418	1879.21	0.0016418	1746.54	0.0016418	1196.58	0.0016418	2170.48	0.0016418	2317.75	0.0016418	1941.98	0.0016418	1893.23	0.0016418	1990.63	0.0016418	1840.65	0.0016418	X	X
Root	12	1	3365.03	0.0016418	1997.92	0.0016418	1748.13	0.0016418	1488.19	0.0016418	3149.01	0.0016418	2748.93	0.0016418	2758.32	0.0016418	2905	0.0016418	3179.01	0.0016418	2105.46	0.0016418	X	X
Root	12	2	2959.47	0.0016418	2266.53	0.0016418	1598.43	0.0016418	1823.72	0.0016418	3521.16	0.0016418	2832.34	0.0016418	2834.92	0.0016418	2851.47	0.0016418	3020.03	0.0016418	2618.75	0.0016418	X	X
Root	24	1	2831.76	0.0016418	2365.95	0.0016418	1673.11	0.0016418	1947.16	0.0016418	3175.99	0.0016418	2120.81	0.0016418	1846.16	0.0016418	2404.63	0.0016418	2116	0.0016418	2131.14	0.0016418	X	X
Root	24	2	2889.16	0.0016418	1893.68	0.0016418	1531.28	0.0016418	2109.8	0.0016418	2876.07	0.0016418	2304.6	0.0016418	2587.18	0.0016418	2462.07	0.0016418	2625.99	0.0016418	2697.74	0.0016418	X	X
Shoot	0.5	1	6902.73	0.0016418	9318.22	0.0016418	9651.49	0.0016418	8685.86	0.0016418	9875.54	0.0016418	5731.74	0.0016418	8011.02	0.0016418	8391.31	0.0016418	8302.47	0.0016418	10466.1	0.0016418	X	X
Shoot	0.5	2	7439.32	0.0016418	8120.14	0.0016418	7220.9	0.0016418	7077.22	0.0016418	8588.44	0.0016418	7052.82	0.0016418	8685.83	0.0016418	9100.55	0.0016418	7979.62	0.0016418	9665.85	0.0016418	X	X
Shoot	1	1	6704.09	0.0016418	11510.8	0.0016418	8720.9	0.0016418	6076.75	0.0016418	8770.75	0.0016418	6734.16	0.0016418	7453.4	0.0016418	8739.21	0.0016418	7035.56	0.0016418	22510.1	0.0016418	X	X
Shoot	1	2	8070.38	0.0016418	9134.1	0.0016418	8326.22	0.0016418	7451.58	0.0016418	8445.48	0.0016418	6783.52	0.0016418	8101.65	0.0016418	6519.42	0.0016418	6564.26	0.0016418	20766.7	0.0016418	X	X
Shoot	3	1	5155.68	0.0016418	8015.26	0.0016418	4494.12	0.0016418	3902.68	0.0016418	6739.1	0.0016418	7888.36	0.0016418	6568.34	0.0016418	7137.96	0.0016418	4140.84	0.0016418	27408.3	0.0016418	X	X
Shoot	3	2	5511.35	0.0016418	8093.77	0.0016418	3504.99	0.0016418	3794.02	0.0016418	5859.4	0.0016418	5373.72	0.0016418	5911.26	0.0016418	7282.03	0.0016418	5403.42	0.0016418	28572.2	0.0016418	X	X
Shoot	6	1	4015.26	0.0016418	6117.95	0.0016418	1625.02	0.0016418	3112.77	0.0016418	2881.77	0.0016418	3925.1	0.0016418	5146.01	0.0016418	6013.3	0.0016418	5342.65	0.0016418	6751.76	0.0016418	X	X
Shoot	6	2	4445.41	0.0016418	8213.18	0.0016418	2001.94	0.0016418	2722.25	0.0016418	3089.13	0.0016418	4645.79	0.0016418	4236.87	0.0016418	6626.36	0.0016418	4924.89	0.0016418	7547.6	0.0016418	X	X
Shoot	12	1	7472.13	0.0016418	5989.59	0.0016418	3230.94	0.0016418	7151.53	0.0016418	6476.36	0.0016418	6755.45	0.0016418	8579.47	0.0016418	9855.52	0.0016418	9570.53	0.0016418	5839.55	0.0016418	X	X
Shoot	12	2	7566.93	0.0016418	5889.69	0.0016418	3752.32	0.0016418	5013.18	0.0016418	5459.25	0.0016418	6524.33	0.0016418	8339.17	0.0016418	9757.35	0.0016418	8819.75	0.0016418	4719.32	0.0016418	X	X
Shoot	24	1	9701.31	0.0016418	5575.24	0.0016418	4781.42	0.0016418	8860.13	0.0016418	6563.89	0.0016418	7904.75	0.0016418	9379.37	0.0016418	8030	0.0016418	6057.82	0.0016418	6513.23	0.0016418	X	X
Shoot	24	2	8499.29	0.0016418	6943.75	0.0016418	4347.8	0.0016418	7334.07	0.0016418	5423.25	0.0016418	7296.92	0.0016418	10141.1	0.0016418	9225.56	0.0016418	6186.65	0.0016418	6979.43	0.0016418	X	X
Leaf	6	1	4889.37	0.0016418	X	X	X	X	X	X	X	X	X	X	X	X	X	X	X	X	X	X	3168.83	0.0016418
Leaf	6	2	4863.58	0.0016418	X	X	X	X	X	X	X	X	X	X	X	X	X	X	X	X	X	X	3252.34	0.0016418
Leaf	6	3	3518.65	0.0016418	X	X	X	X	X	X	X	X	X	X	X	X	X	X	X	X	X	X	2192.31	0.0016418
Leaf	12	1	9872.26	0.0016418	X	X	X	X	X	X	X	X	X	X	X	X	X	X	X	X	X	X	7716.55	0.0016418
Leaf	12	2	10946.6	0.0016418	X	X	X	X	X	X	X	X	X	X	X	X	X	X	X	X	X	X	7106.9	0.0016418
Leaf	12	3	9943.04	0.0016418	X	X	X	X	X	X	X	X	X	X	X	X	X	X	X	X	X	X	8287.15	0.0016418
Leaf	24	1	3374.59	0.0016418	X	X	X	X	X	X	X	X	X	X	X	X	X	X	X	X	X	X	5025.66	0.0016418
Leaf	24	2	3609.05	0.0016418	X	X	X	X	X	X	X	X	X	X	X	X	X	X	X	X	X	X	4731.89	0.0016418
Leaf	24	3	2804.77	0.0016418	X	X	X	X	X	X	X	X	X	X	X	X	X	X	X	X	X	X	3877.27	0.0016418
AtHsp90-7 [At4g24190]			Control		Cold		Osmotic		Salt		Drought		Genotoxic		Oxidative		UV-B		Wounding		Heat		Pathogen
Tissue	Time	Replicate	Signal	P-Value	Signal	P-Value	Signal	P-Value	Signal	P-Value	Signal	P-Value	Signal	P-Value	Signal	P-Value	Signal	P-Value	Signal	P-Value	Signal	P-Value	Signal	P-Value
Root	0.5	1	12586.8	0.0016418	14509.7	0.0016418	12093.4	0.0016418	11783	0.0016418	13344.6	0.0016418	13021	0.0016418	13097.9	0.0016418	13648.5	0.0016418	12414.7	0.0016418	13119.1	0.0016418	X	X
Root	0.5	2	12421.9	0.0016418	14581.8	0.0016418	12932.4	0.0016418	13329.9	0.0016418	13335.2	0.0016418	12132.1	0.0016418	13652.5	0.0016418	13458	0.0016418	11466.3	0.0016418	13206.3	0.0016418	X	X
Root	1	1	13408.8	0.0016418	12138.2	0.0016418	11650.1	0.0016418	11927.5	0.0016418	11013.2	0.0016418	13091.8	0.0016418	14475.7	0.0016418	13179.2	0.0016418	13949.8	0.0016418	19415	0.0016418	X	X
Root	1	2	14071.5	0.0016418	13456.1	0.0016418	12611.9	0.0016418	11805.1	0.0016418	11354.3	0.0016418	11784.3	0.0016418	13562.9	0.0016418	12485	0.0016418	11457.4	0.0016418	18412.4	0.0016418	X	X
Root	3	1	13055.6	0.0016418	12588.7	0.0016418	7311.43	0.0016418	5621.39	0.0016418	14633.7	0.0016418	11174.8	0.0016418	12886.2	0.0016418	11663.8	0.0016418	11202.1	0.0016418	19793	0.0016418	X	X
Root	3	2	13233	0.0016418	15914.2	0.0016418	9713.63	0.0016418	5046.12	0.0016418	12484.5	0.0016418	11853.7	0.0016418	10645	0.0016418	11763.8	0.0016418	12287	0.0016418	20036.6	0.0016418	X	X
Root	6	1	12154.8	0.0016418	12521	0.0016418	8341.75	0.0016418	4983.28	0.0016418	15200.7	0.0016418	8235.7	0.0016418	10845.1	0.0016418	13308.2	0.0016418	9833.31	0.0016418	12500.5	0.0016418	X	X
Root	6	2	12433.2	0.0016418	11140.3	0.0016418	7826.28	0.0016418	4326.7	0.0016418	16785.5	0.0016418	12168.3	0.0016418	11612.4	0.0016418	13044.9	0.0016418	9949.87	0.0016418	12638.2	0.0016418	X	X
Root	12	1	14757.4	0.0016418	11134.9	0.0016418	7242.35	0.0016418	5610.33	0.0016418	17049.8	0.0016418	11433.3	0.0016418	13257.2	0.0016418	13888.1	0.0016418	11010.9	0.0016418	11669.3	0.0016418	X	X
Root	12	2	15705.1	0.0016418	13462.7	0.0016418	6717.42	0.0016418	8926.1	0.0016418	15260.7	0.0016418	12145.7	0.0016418	14392.7	0.0016418	15360	0.0016418	8819.62	0.0016418	13238.7	0.0016418	X	X
Root	24	1	12537.4	0.0016418	9606.81	0.0016418	9647.41	0.0016418	8805.15	0.0016418	15983.2	0.0016418	11211.8	0.0016418	9787.85	0.0016418	13261.9	0.0016418	12129.3	0.0016418	12912.5	0.0016418	X	X
Root	24	2	13673.1	0.0016418	9199.36	0.0016418	9158.42	0.0016418	9850.54	0.0016418	15163	0.0016418	12594.2	0.0016418	12999.4	0.0016418	12070.5	0.0016418	11638	0.0016418	13651.6	0.0016418	X	X
Shoot	0.5	1	6094.33	0.0016418	7163.15	0.0016418	8190.5	0.0016418	6848.14	0.0016418	6852.2	0.0016418	7085.97	0.0016418	8508.24	0.0016418	6982.09	0.0016418	6835.63	0.0016418	6956.23	0.0016418	X	X
Shoot	0.5	2	7413.79	0.0016418	8117.01	0.0016418	6307.24	0.0016418	7141.94	0.0016418	6718.03	0.0016418	6783.88	0.0016418	8212.63	0.0016418	8374.25	0.0016418	7285	0.0016418	7492.69	0.0016418	X	X
Shoot	1	1	8928.88	0.0016418	11067.9	0.0016418	8785.91	0.0016418	8134.33	0.0016418	6694.94	0.0016418	6897.73	0.0016418	8137.12	0.0016418	6804.51	0.0016418	6145.23	0.0016418	9759.3	0.0016418	X	X
Shoot	1	2	8229.03	0.0016418	7597.48	0.0016418	8271.91	0.0016418	8949.7	0.0016418	6625.55	0.0016418	6984.97	0.0016418	8806.82	0.0016418	7315.28	0.0016418	6632.6	0.0016418	10794.1	0.0016418	X	X
Shoot	3	1	8547.82	0.0016418	6927.83	0.0016418	12044.7	0.0016418	6978.59	0.0016418	12908.7	0.0016418	8427.47	0.0016418	8486.33	0.0016418	10194.9	0.0016418	14262.5	0.0016418	16106.2	0.0016418	X	X
Shoot	3	2	7586.16	0.0016418	6971.85	0.0016418	8330.26	0.0016418	7266.08	0.0016418	11886.7	0.0016418	7953.17	0.0016418	7579.45	0.0016418	10396.9	0.0016418	12864.6	0.0016418	15027.9	0.0016418	X	X
Shoot	6	1	9739.27	0.0016418	6584.75	0.0016418	8008.76	0.0016418	9431.85	0.0016418	9808.08	0.0016418	8251.54	0.0016418	8387.53	0.0016418	21693	0.0016418	14015.4	0.0016418	6725.4	0.0016418	X	X
Shoot	6	2	8651.1	0.0016418	6313.88	0.0016418	9213.16	0.0016418	9982.71	0.0016418	9326.01	0.0016418	7818.03	0.0016418	8675.08	0.0016418	20984.7	0.0016418	12429.3	0.0016418	6634.12	0.0016418	X	X
Shoot	12	1	12305.8	0.0016418	6423.37	0.0016418	7016.52	0.0016418	12334.6	0.0016418	11029.9	0.0016418	9506.78	0.0016418	10092.2	0.0016418	16509	0.0016418	11845.4	0.0016418	8789.73	0.0016418	X	X
Shoot	12	2	12093.7	0.0016418	6122.12	0.0016418	11902.3	0.0016418	9046.67	0.0016418	13644.4	0.0016418	10536.7	0.0016418	11977.8	0.0016418	19142.3	0.0016418	12214.6	0.0016418	9111.73	0.0016418	X	X
Shoot	24	1	8180.52	0.0016418	5736.42	0.0016418	5409.85	0.0016418	7837.12	0.0016418	8127.1	0.0016418	8256.87	0.0016418	7343.7	0.0016418	16476.6	0.0016418	10457.2	0.0016418	7373.85	0.0016418	X	X
Shoot	24	2	7796.86	0.0016418	6163.87	0.0016418	9756.65	0.0016418	7564.86	0.0016418	6986.64	0.0016418	11602.8	0.0016418	6737.51	0.0016418	13308.8	0.0016418	8607.84	0.0016418	7300.35	0.0016418	X	X
Leaf	6	1	7073.13	0.0016418	X	X	X	X	X	X	X	X	X	X	X	X	X	X	X	X	X	X	16907.5	0.0016418
Leaf	6	2	7627.27	0.0016418	X	X	X	X	X	X	X	X	X	X	X	X	X	X	X	X	X	X	18464.7	0.0016418
Leaf	6	3	6961.38	0.0016418	X	X	X	X	X	X	X	X	X	X	X	X	X	X	X	X	X	X	19801.1	0.0016418
Leaf	12	1	15238.8	0.0016418	X	X	X	X	X	X	X	X	X	X	X	X	X	X	X	X	X	X	13626	0.0016418
Leaf	12	2	15203.3	0.0016418	X	X	X	X	X	X	X	X	X	X	X	X	X	X	X	X	X	X	12402.8	0.0016418
Leaf	12	3	14290.5	0.0016418	X	X	X	X	X	X	X	X	X	X	X	X	X	X	X	X	X	X	12796.1	0.0016418
Leaf	24	1	3160.8	0.0016418	X	X	X	X	X	X	X	X	X	X	X	X	X	X	X	X	X	X	5896.08	0.0016418
Leaf	24	2	3282.99	0.0016418	X	X	X	X	X	X	X	X	X	X	X	X	X	X	X	X	X	X	7135.28	0.0016418
Leaf	24	3	3342.5	0.0016418	X	X	X	X	X	X	X	X	X	X	X	X	X	X	X	X	X	X	6316.1	0.0016418
AtHsp90-1 [At5g52640]			Control		Cold		Osmotic		Salt		Drought		Genotoxic		Oxidative		UV-B		Wounding		Heat		Pathogen
Tissue	Time	Replicate	Signal	P-Value	Signal	P-Value	Signal	P-Value	Signal	P-Value	Signal	P-Value	Signal	P-Value	Signal	P-Value	Signal	P-Value	Signal	P-Value	Signal	P-Value	Signal	P-Value
Root	0.5	1	2779.8	0.0016418	2880.79	0.0016418	2259.07	0.0016418	3159.57	0.0016418	1814.48	0.0016418	1892.88	0.0016418	2228.73	0.0016418	2931.79	0.0016418	1721.65	0.0016418	16530.8	0.0016418	X	X
Root	0.5	2	3078.7	0.0016418	2833.48	0.0016418	1812.6	0.0016418	2550.83	0.0016418	2869.86	0.0016418	2522.7	0.0016418	2510.89	0.0016418	3082.03	0.0016418	1839.87	0.0016418	17845	0.0016418	X	X
Root	1	1	2245.88	0.0016418	3030.28	0.0016418	1729.81	0.0016418	2858.32	0.0016418	2693.22	0.0016418	1550.27	0.0016418	2342.07	0.0016418	1950.18	0.0016418	2296.61	0.0016418	46045.4	0.0016418	X	X
Root	1	2	1574.86	0.0016418	2726.06	0.0016418	1995.3	0.0016418	3091.8	0.0016418	4278.99	0.0016418	1583.28	0.0016418	1670.5	0.0016418	1987.16	0.0016418	2301.26	0.0016418	42659.4	0.0016418	X	X
Root	3	1	5619.07	0.0016418	2892.3	0.0016418	3124.93	0.0016418	5211.46	0.0016418	4865.2	0.0016418	4013.58	0.0016418	4577.97	0.0016418	3947.12	0.0016418	4443.42	0.0016418	53521.5	0.0016418	X	X
Root	3	2	5223.06	0.0016418	2535.24	0.0016418	5215.94	0.0016418	3287.5	0.0016418	5392.65	0.0016418	5445.45	0.0016418	6869.27	0.0016418	4651.03	0.0016418	5098.77	0.0016418	49875.2	0.0016418	X	X
Root	6	1	2570.38	0.0016418	2292.94	0.0016418	3550.35	0.0016418	4820.25	0.0016418	3199.34	0.0016418	4898.9	0.0016418	13502.8	0.0016418	2380.78	0.0016418	2453.78	0.0016418	1978.62	0.0016418	X	X
Root	6	2	2320.54	0.0016418	2002.23	0.0016418	11420.6	0.0016418	6427.01	0.0016418	6297.84	0.0016418	3181.36	0.0016418	2527.78	0.0016418	2238.39	0.0016418	6536.29	0.0016418	4338.56	0.0016418	X	X
Root	12	1	2943.51	0.0016418	1983.81	0.0016418	5253.41	0.0016418	9715.16	0.0016418	2802.07	0.0016418	3226.79	0.0016418	4013.74	0.0016418	3089.04	0.0016418	9677.97	0.0016418	5813.56	0.0016418	X	X
Root	12	2	3137.88	0.0016418	2028.95	0.0016418	8780.69	0.0016418	3655.82	0.0016418	2968.24	0.0016418	3147.51	0.0016418	3779.95	0.0016418	2897.7	0.0016418	6976.27	0.0016418	6257.87	0.0016418	X	X
Root	24	1	5295.78	0.0016418	1554.45	0.0016418	6160.49	0.0016418	7665.88	0.0016418	2389.6	0.0016418	4501.6	0.0016418	4608.41	0.0016418	4812.24	0.0016418	2606.7	0.0016418	2348.94	0.0016418	X	X
Root	24	2	4379.23	0.0016418	1724.9	0.0016418	6996.13	0.0016418	7443.11	0.0016418	2784.48	0.0016418	3527.65	0.0016418	4279.02	0.0016418	5270.55	0.0016418	4546.64	0.0016418	2764.66	0.0016418	X	X
Shoot	0.5	1	2273.36	0.0016418	1359.24	0.0016418	954.782	0.0016418	681.365	0.0016418	572.828	0.0016418	476.594	0.0037632	718.179	0.0016418	1604.56	0.0016418	564.681	0.00218063	16761.4	0.0016418	X	X
Shoot	0.5	2	630.837	0.0016418	1045.5	0.0016418	1062.31	0.0016418	771.716	0.00218063	572.571	0.0016418	415.923	0.00218063	404.172	0.00218063	1472.73	0.0016418	595.372	0.00218063	8624.57	0.0016418	X	X
Shoot	1	1	1278.4	0.0016418	1078.66	0.0016418	1281.27	0.0016418	427.176	0.00488985	723.11	0.0016418	440.425	0.00218063	587.317	0.0016418	490.007	0.0016418	2078.76	0.0016418	57253.4	0.0016418	X	X
Shoot	1	2	325.574	0.00287513	1144.08	0.0016418	366.14	0.00287513	425.989	0.00218063	503.171	0.0016418	364.819	0.00287513	584.986	0.0016418	368.356	0.0037632	2541.89	0.0016418	48688.7	0.0016418	X	X
Shoot	3	1	341.937	0.00287513	1094.25	0.0016418	2712.32	0.0016418	476.68	0.0016418	1118.81	0.0016418	437.815	0.00218063	427.97	0.00218063	10984.4	0.0016418	1785.79	0.0016418	54348.6	0.0016418	X	X
Shoot	3	2	455.018	0.0016418	1539.34	0.0016418	2726.65	0.0016418	530.849	0.00218063	1003.69	0.0016418	344.771	0.00218063	409.751	0.00287513	10149.2	0.0016418	2030.59	0.0016418	55497.3	0.0016418	X	X
Shoot	6	1	238.766	0.00630785	592.343	0.0016418	688.183	0.00218063	682.292	0.0016418	660.125	0.0016418	309.008	0.00218063	322.069	0.00218063	13183.5	0.0016418	946.136	0.0016418	283.33	0.00218063	X	X
Shoot	6	2	305.735	0.00218063	851.091	0.0016418	885.514	0.0016418	684.113	0.0016418	955.452	0.0016418	386.37	0.00218063	283.486	0.0037632	13419.4	0.0016418	1008.76	0.0016418	374.151	0.0016418	X	X
Shoot	12	1	1021.88	0.0016418	622.642	0.00218063	2328.92	0.0016418	1258.42	0.0016418	1486.14	0.0016418	2336.45	0.0016418	5817.85	0.0016418	2343.89	0.0016418	1876.6	0.0016418	1650.95	0.0016418	X	X
Shoot	12	2	1183.27	0.0016418	766.182	0.0016418	2445.05	0.0016418	799.977	0.0016418	1580.1	0.0016418	1389.73	0.0016418	2927.91	0.0016418	2648.59	0.0016418	1641.12	0.0016418	678.332	0.0016418	X	X
Shoot	24	1	722.503	0.0016418	2196.9	0.0016418	5438.48	0.0016418	3104.4	0.0016418	788.73	0.0016418	816.201	0.0016418	1161.76	0.0016418	2471.57	0.0016418	1681.64	0.0016418	921.819	0.0016418	X	X
Shoot	24	2	738.783	0.0016418	2135.32	0.0016418	5359.68	0.0016418	3912.16	0.0016418	787.551	0.0016418	2074.69	0.0016418	13613.8	0.0016418	2894.05	0.0016418	1367.66	0.0016418	859.848	0.0016418	X	X
Leaf	6	1	344.874	0.00807846	X	X	X	X	X	X	X	X	X	X	X	X	X	X	X	X	X	X	3854.91	0.0016418
Leaf	6	2	263.376	0.00807846	X	X	X	X	X	X	X	X	X	X	X	X	X	X	X	X	X	X	3354.93	0.0016418
Leaf	6	3	402.91	0.00488985	X	X	X	X	X	X	X	X	X	X	X	X	X	X	X	X	X	X	2629.41	0.0016418
Leaf	12	1	961.462	0.0016418	X	X	X	X	X	X	X	X	X	X	X	X	X	X	X	X	X	X	2890.02	0.0016418
Leaf	12	2	839.26	0.0016418	X	X	X	X	X	X	X	X	X	X	X	X	X	X	X	X	X	X	3427.9	0.0016418
Leaf	12	3	936.006	0.0016418	X	X	X	X	X	X	X	X	X	X	X	X	X	X	X	X	X	X	1541.39	0.0016418
Leaf	24	1	234.054	0.00807846	X	X	X	X	X	X	X	X	X	X	X	X	X	X	X	X	X	X	128.561	0.0452606
Leaf	24	2	42.3784	0.186499	X	X	X	X	X	X	X	X	X	X	X	X	X	X	X	X	X	X	368.757	0.0016418
Leaf	24	3	139.503	0.0452606	X	X	X	X	X	X	X	X	X	X	X	X	X	X	X	X	X	X	263.267	0.00218063
AtHsp90-2 [At5g56030]			Control		Cold		Osmotic		Salt		Drought		Genotoxic		Oxidative		UV-B		Wounding		Heat		Pathogen
Tissue	Time	Replicate	Signal	P-Value	Signal	P-Value	Signal	P-Value	Signal	P-Value	Signal	P-Value	Signal	P-Value	Signal	P-Value	Signal	P-Value	Signal	P-Value	Signal	P-Value	Signal	P-Value
Root	0.5	1	14882.8	0.0016418	17129.2	0.0016418	15444.4	0.0016418	17005.7	0.0016418	15329.8	0.0016418	15038.8	0.0016418	14106	0.0016418	16052.3	0.0016418	14630.2	0.0016418	22739.2	0.0016418	X	X
Root	0.5	2	15672.6	0.0016418	17364.6	0.0016418	15898.6	0.0016418	15619.3	0.0016418	15918.5	0.0016418	14470.4	0.0016418	15875.1	0.0016418	14284.8	0.0016418	12875.2	0.0016418	25787.7	0.0016418	X	X
Root	1	1	14921.2	0.0016418	15075.4	0.0016418	14179.5	0.0016418	12157.9	0.0016418	15314.1	0.0016418	15047.6	0.0016418	15586.8	0.0016418	15547.9	0.0016418	17959	0.0016418	45768.5	0.0016418	X	X
Root	1	2	16142.6	0.0016418	15304.9	0.0016418	14471.6	0.0016418	16003.7	0.0016418	15507	0.0016418	11898.7	0.0016418	15200.2	0.0016418	14618.5	0.0016418	15064.1	0.0016418	39784.7	0.0016418	X	X
Root	3	1	18226.8	0.0016418	15384.1	0.0016418	10795.1	0.0016418	11663	0.0016418	15391.4	0.0016418	13909.2	0.0016418	16839.3	0.0016418	17225.3	0.0016418	14597.6	0.0016418	45372.2	0.0016418	X	X
Root	3	2	17850.7	0.0016418	12948	0.0016418	10218.8	0.0016418	10359.9	0.0016418	13835.5	0.0016418	14823.8	0.0016418	13334.9	0.0016418	17721.8	0.0016418	15609.3	0.0016418	44699.2	0.0016418	X	X
Root	6	1	15442.3	0.0016418	14430	0.0016418	8868.49	0.0016418	13259.9	0.0016418	14795.9	0.0016418	12823.3	0.0016418	14948.7	0.0016418	13717.1	0.0016418	12954	0.0016418	8873.63	0.0016418	X	X
Root	6	2	15405.2	0.0016418	13381.8	0.0016418	11373	0.0016418	14687.6	0.0016418	18105.7	0.0016418	13687.2	0.0016418	12804.8	0.0016418	13773.5	0.0016418	9906.17	0.0016418	10674.2	0.0016418	X	X
Root	12	1	19663.3	0.0016418	15313.2	0.0016418	8624.07	0.0016418	24713.1	0.0016418	21333.3	0.0016418	15062.5	0.0016418	16622.4	0.0016418	19009.1	0.0016418	16022.3	0.0016418	9296.95	0.0016418	X	X
Root	12	2	20127.3	0.0016418	14672.4	0.0016418	10823.2	0.0016418	13354.2	0.0016418	19095.8	0.0016418	15268.2	0.0016418	18690.2	0.0016418	19668.6	0.0016418	14307.7	0.0016418	10410.5	0.0016418	X	X
Root	24	1	18273.5	0.0016418	20667.9	0.0016418	10427.6	0.0016418	19117.8	0.0016418	19629.2	0.0016418	15137.8	0.0016418	13668.6	0.0016418	17480.3	0.0016418	15449.7	0.0016418	11046.3	0.0016418	X	X
Root	24	2	17253.2	0.0016418	18345.2	0.0016418	9340.09	0.0016418	19933.2	0.0016418	18463	0.0016418	15339.5	0.0016418	15355.8	0.0016418	16570.9	0.0016418	15603.3	0.0016418	14394	0.0016418	X	X
Shoot	0.5	1	7226.88	0.0016418	7997.31	0.0016418	8006.3	0.0016418	6039.36	0.0016418	7612.84	0.0016418	3996.07	0.0016418	7166.84	0.0016418	8638.59	0.0016418	6876.58	0.0016418	25504.7	0.0016418	X	X
Shoot	0.5	2	6076.55	0.0016418	6092.91	0.0016418	5641.57	0.0016418	5620.79	0.0016418	7512.87	0.0016418	5109.86	0.0016418	6543.76	0.0016418	10440.6	0.0016418	7870.57	0.0016418	19398.6	0.0016418	X	X
Shoot	1	1	7849.56	0.0016418	10915.7	0.0016418	6976.09	0.0016418	5272.61	0.0016418	7795.88	0.0016418	5733.87	0.0016418	10782.3	0.0016418	7720.02	0.0016418	11950.8	0.0016418	54799.7	0.0016418	X	X
Shoot	1	2	6744.24	0.0016418	10595.2	0.0016418	5771.24	0.0016418	5599.65	0.0016418	7155.02	0.0016418	5543.62	0.0016418	11096.5	0.0016418	6913.26	0.0016418	11984.5	0.0016418	55376.2	0.0016418	X	X
Shoot	3	1	5436.83	0.0016418	9693.78	0.0016418	9053.24	0.0016418	3497.88	0.0016418	5301.59	0.0016418	5514.81	0.0016418	4991.89	0.0016418	23275.3	0.0016418	7809.24	0.0016418	46395.5	0.0016418	X	X
Shoot	3	2	5345.07	0.0016418	10103.4	0.0016418	8840.57	0.0016418	4096.33	0.0016418	4634.74	0.0016418	4808.44	0.0016418	4367.6	0.0016418	21947.8	0.0016418	9033.31	0.0016418	46431.5	0.0016418	X	X
Shoot	6	1	5282.26	0.0016418	5970.84	0.0016418	2955.9	0.0016418	6345.02	0.0016418	3642.71	0.0016418	3319.99	0.0016418	4264.09	0.0016418	21423.4	0.0016418	9139.79	0.0016418	2596.32	0.0016418	X	X
Shoot	6	2	4825.48	0.0016418	7249.81	0.0016418	4082.52	0.0016418	5827.22	0.0016418	3489.62	0.0016418	4090.38	0.0016418	4427.16	0.0016418	21591.8	0.0016418	7851.66	0.0016418	2364.4	0.0016418	X	X
Shoot	12	1	11787.3	0.0016418	7752.59	0.0016418	5259.93	0.0016418	15922.2	0.0016418	9898.8	0.0016418	9832.81	0.0016418	12739.1	0.0016418	14224.6	0.0016418	10538.1	0.0016418	3909.1	0.0016418	X	X
Shoot	12	2	12343.4	0.0016418	8324.07	0.0016418	7941.14	0.0016418	7212.42	0.0016418	11256.5	0.0016418	8472.19	0.0016418	9510.33	0.0016418	14438.9	0.0016418	12279.6	0.0016418	2265.02	0.0016418	X	X
Shoot	24	1	7377.67	0.0016418	24469.2	0.0016418	8765.47	0.0016418	14215.5	0.0016418	6822.7	0.0016418	5329.22	0.0016418	8906.94	0.0016418	9577.57	0.0016418	10239.4	0.0016418	4270.73	0.0016418	X	X
Shoot	24	2	8527.61	0.0016418	21888.7	0.0016418	9887.49	0.0016418	16236.6	0.0016418	5245.14	0.0016418	11196.6	0.0016418	17726.4	0.0016418	10547.7	0.0016418	10418.8	0.0016418	4373.68	0.0016418	X	X
Leaf	6	1	3893.73	0.0016418	X	X	X	X	X	X	X	X	X	X	X	X	X	X	X	X	X	X	12208.3	0.0016418
Leaf	6	2	3809.86	0.0016418	X	X	X	X	X	X	X	X	X	X	X	X	X	X	X	X	X	X	12469.9	0.0016418
Leaf	6	3	3137.99	0.0016418	X	X	X	X	X	X	X	X	X	X	X	X	X	X	X	X	X	X	11858.5	0.0016418
Leaf	12	1	10422	0.0016418	X	X	X	X	X	X	X	X	X	X	X	X	X	X	X	X	X	X	12361.1	0.0016418
Leaf	12	2	10891.5	0.0016418	X	X	X	X	X	X	X	X	X	X	X	X	X	X	X	X	X	X	11984	0.0016418
Leaf	12	3	12758.1	0.0016418	X	X	X	X	X	X	X	X	X	X	X	X	X	X	X	X	X	X	9634.6	0.0016418
Leaf	24	1	2316.69	0.0016418	X	X	X	X	X	X	X	X	X	X	X	X	X	X	X	X	X	X	3761.7	0.0016418
Leaf	24	2	2371.87	0.0016418	X	X	X	X	X	X	X	X	X	X	X	X	X	X	X	X	X	X	4391.43	0.0016418
Leaf	24	3	2549.37	0.0016418	X	X	X	X	X	X	X	X	X	X	X	X	X	X	X	X	X	X	4183.78	0.0016418
AtHsp100-2 [At4g14670]			Control		Cold		Osmotic		Salt		Drought		Genotoxic		Oxidative		UV-B		Wounding		Heat		Pathogen
Tissue	Time	Replicate	Signal	P-Value	Signal	P-Value	Signal	P-Value	Signal	P-Value	Signal	P-Value	Signal	P-Value	Signal	P-Value	Signal	P-Value	Signal	P-Value	Signal	P-Value	Signal	P-Value
Root	0.5	1	9.12433	0.909275	15.991	0.788661	43.4538	0.63921	23.5569	0.570707	8.42139	0.954739	14.8799	0.813501	62.756	0.570707	5.1648	0.954739	9.38492	0.922978	9.01795	0.671997	X	X
Root	0.5	2	9.62404	0.945595	14.7506	0.836446	15.3897	0.857475	44.6556	0.761983	11.1423	0.876595	11.2479	0.836446	7.82318	0.909275	10.4758	0.922978	11.3096	0.893841	17.1661	0.813501	X	X
Root	1	1	17.8217	0.671997	12.3143	0.935048	16.1101	0.788661	6.11453	0.974997	12.8944	0.876595	52.1107	0.857475	9.12514	0.893841	7.86827	0.935048	6.57912	0.945595	34.8407	0.836446	X	X
Root	1	2	11.6929	0.836446	17.6666	0.857475	12.4168	0.876595	11.2483	0.788661	5.38584	0.979769	10.9525	0.836446	44.0694	0.63921	9.81781	0.733558	37.0044	0.671997	46.2105	0.535494	X	X
Root	3	1	15.0996	0.857475	15.2878	0.813501	17.6802	0.857475	9.1809	0.813501	12.9901	0.876595	11.6966	0.876595	13.1959	0.909275	11.1119	0.733558	5.67194	0.979769	13.2902	0.761983	X	X
Root	3	2	5.95385	0.935048	8.07436	0.945595	44.0131	0.761983	6.25882	0.983745	12.1581	0.857475	13.189	0.761983	12.7299	0.857475	8.52749	0.836446	7.65911	0.857475	15.3466	0.671997	X	X
Root	6	1	7.48957	0.909275	7.35904	0.954739	22.8218	0.876595	14.1207	0.945595	15.683	0.788661	16.4332	0.570707	12.2634	0.70351	9.10285	0.836446	14.4937	0.893841	11.0981	0.857475	X	X
Root	6	2	12.0697	0.909275	12.1137	0.876595	11.8231	0.836446	11.2135	0.954739	10.6918	0.954739	15.6898	0.733558	9.37791	0.836446	18.5791	0.733558	10.3855	0.857475	87.9602	0.535494	X	X
Root	12	1	17.5663	0.761983	5.81744	0.935048	25.254	0.761983	98.7516	0.813501	13.526	0.836446	48.9214	0.63921	8.85516	0.761983	10.5236	0.836446	8.41365	0.893841	87.8027	0.464506	X	X
Root	12	2	10.5649	0.857475	16.1646	0.836446	14.8431	0.876595	10.4728	0.954739	10.0056	0.922978	9.35958	0.909275	9.53349	0.836446	14.305	0.857475	11.0973	0.733558	14.369	0.70351	X	X
Root	24	1	11.0459	0.761983	12.5824	0.813501	16.4002	0.836446	8.26906	0.922978	11.5681	0.857475	9.83129	0.813501	34.7863	0.671997	8.03681	0.813501	14.403	0.857475	8.9314	0.813501	X	X
Root	24	2	14.2021	0.893841	10.72	0.733558	17.7276	0.836446	13.6889	0.945595	13.9883	0.909275	8.9821	0.909275	5.68439	0.922978	6.54281	0.935048	12.7573	0.876595	9.94053	0.733558	X	X
Shoot	0.5	1	6.42265	0.962604	15.0766	0.876595	11.0168	0.945595	9.03913	0.962604	14.5948	0.945595	14.0498	0.935048	4.11804	0.974997	12.1289	0.935048	5.80574	0.983745	7.30529	0.945595	X	X
Shoot	0.5	2	6.57455	0.974997	9.87589	0.954739	14.66	0.945595	6.5211	0.979769	7.55142	0.969316	9.19376	0.922978	5.05407	0.969316	6.59544	0.962604	18.8867	0.876595	9.39085	0.954739	X	X
Shoot	1	1	9.41494	0.945595	8.27431	0.954739	14.8784	0.836446	11.4824	0.954739	8.18512	0.969316	11.532	0.935048	7.3504	0.974997	5.77139	0.962604	10.8408	0.836446	13.1298	0.857475	X	X
Shoot	1	2	12.3611	0.909275	11.3967	0.945595	10.4832	0.954739	10.9132	0.922978	22.0296	0.813501	8.51613	0.969316	5.0729	0.983745	14.6846	0.922978	11.5115	0.788661	9.97214	0.876595	X	X
Shoot	3	1	5.10493	0.935048	5.72581	0.962604	9.72489	0.969316	7.14518	0.979769	8.59863	0.945595	9.59816	0.945595	12.9997	0.876595	5.68031	0.922978	12.6052	0.909275	5.98582	0.962604	X	X
Shoot	3	2	8.4829	0.954739	8.89619	0.969316	13.3852	0.893841	15.5314	0.857475	7.93788	0.954739	10.1432	0.909275	13.3864	0.935048	8.06388	0.909275	7.06297	0.909275	9.22721	0.969316	X	X
Shoot	6	1	11.8058	0.969316	12.4879	0.922978	9.25648	0.935048	11.2728	0.954739	14.2066	0.876595	9.65554	0.979769	14.2813	0.857475	7.52614	0.893841	6.88816	0.993692	11.6833	0.909275	X	X
Shoot	6	2	10.4663	0.991922	12.3889	0.893841	15.4361	0.857475	11.7582	0.962604	7.16021	0.954739	5.39717	0.945595	4.9256	0.979769	9.41068	0.876595	7.5569	0.935048	6.36664	0.969316	X	X
Shoot	12	1	5.79856	0.969316	6.93926	0.983745	16.8164	0.876595	7.18623	0.945595	6.98423	0.954739	9.824	0.935048	5.1365	0.945595	7.92039	0.945595	7.21798	0.974997	7.49166	0.954739	X	X
Shoot	12	2	8.48902	0.974997	10.5171	0.954739	13.8039	0.935048	16.9455	0.857475	5.18748	0.974997	18.597	0.788661	11.661	0.909275	5.17554	0.962604	6.95099	0.962604	9.86957	0.893841	X	X
Shoot	24	1	6.10668	0.983745	5.62263	0.945595	11.3911	0.969316	11.625	0.954739	8.36558	0.969316	6.61235	0.983745	4.56772	0.969316	12.6007	0.954739	10.8176	0.909275	8.20308	0.962604	X	X
Shoot	24	2	8.16982	0.969316	7.28246	0.969316	13.6721	0.909275	6.21176	0.969316	11.6859	0.974997	4.20793	0.969316	10.8829	0.893841	7.77554	0.983745	13.4411	0.893841	8.81385	0.922978	X	X
Leaf	6	1	25.8856	0.857475	X	X	X	X	X	X	X	X	X	X	X	X	X	X	X	X	X	X	24.2322	0.989728
Leaf	6	2	9.73146	0.974997	X	X	X	X	X	X	X	X	X	X	X	X	X	X	X	X	X	X	22.9353	0.979769
Leaf	6	3	11.1829	0.983745	X	X	X	X	X	X	X	X	X	X	X	X	X	X	X	X	X	X	25.36	0.893841
Leaf	12	1	8.45582	0.922978	X	X	X	X	X	X	X	X	X	X	X	X	X	X	X	X	X	X	16.2171	0.922978
Leaf	12	2	11.5173	0.954739	X	X	X	X	X	X	X	X	X	X	X	X	X	X	X	X	X	X	13.7271	0.893841
Leaf	12	3	14.4963	0.935048	X	X	X	X	X	X	X	X	X	X	X	X	X	X	X	X	X	X	11.4331	0.969316
Leaf	24	1	9.15265	0.989728	X	X	X	X	X	X	X	X	X	X	X	X	X	X	X	X	X	X	6.97138	0.974997
Leaf	24	2	7.72609	0.974997	X	X	X	X	X	X	X	X	X	X	X	X	X	X	X	X	X	X	59.614	0.813501
Leaf	24	3	36.8246	0.788661	X	X	X	X	X	X	X	X	X	X	X	X	X	X	X	X	X	X	48.906	0.788661
AtHsp100-5 [At5g50920]			Control		Cold		Osmotic		Salt		Drought		Genotoxic		Oxidative		UV-B		Wounding		Heat		Pathogen
Tissue	Time	Replicate	Signal	P-Value	Signal	P-Value	Signal	P-Value	Signal	P-Value	Signal	P-Value	Signal	P-Value	Signal	P-Value	Signal	P-Value	Signal	P-Value	Signal	P-Value	Signal	P-Value
Root	0.5	1	3381.22	0.0016418	3240.29	0.0016418	3409.41	0.00218063	2916.7	0.0016418	2998.39	0.00218063	3299.06	0.0016418	4002.79	0.00218063	3181.75	0.0016418	3805.68	0.0016418	4002.94	0.0016418	X	X
Root	0.5	2	3956.89	0.0016418	3363.72	0.00218063	3295.84	0.00218063	3493.25	0.00218063	2552.55	0.0016418	3747.12	0.0016418	3185.47	0.00218063	2822.97	0.0016418	3987.67	0.00218063	3844.57	0.00218063	X	X
Root	1	1	2986.21	0.0016418	4054.1	0.00218063	3574.08	0.00218063	2807.84	0.0016418	3080.56	0.00218063	3361.68	0.0016418	3440.37	0.0016418	3541	0.0016418	3901.4	0.0016418	3245.64	0.00218063	X	X
Root	1	2	3158.88	0.00218063	3696.65	0.00218063	3099.51	0.00218063	3024.05	0.0016418	2932.81	0.0016418	3966.16	0.0016418	3539.68	0.0016418	3997.85	0.0016418	3499.37	0.0016418	2982.78	0.0016418	X	X
Root	3	1	3842	0.0016418	3730.46	0.0016418	5191.11	0.0016418	3633	0.00218063	4118.53	0.00218063	3505.17	0.0016418	3274.33	0.0016418	4327.19	0.0016418	4042.35	0.0016418	4141.04	0.00218063	X	X
Root	3	2	3418.38	0.0016418	3250.82	0.0016418	3964.43	0.0016418	3210.14	0.0016418	3550.99	0.0016418	3625.32	0.0016418	3437.69	0.0016418	4339.68	0.0016418	4823.82	0.0016418	4038.76	0.0016418	X	X
Root	6	1	4529.57	0.00218063	3886.7	0.00218063	5743.26	0.0016418	3239.7	0.00218063	5080.95	0.0016418	4078.42	0.0016418	4543.15	0.0016418	4822.7	0.0016418	5735	0.0016418	4219.37	0.0016418	X	X
Root	6	2	4186.1	0.0016418	3879.03	0.0016418	6797.58	0.0016418	3135.36	0.0016418	4076.54	0.0016418	3452.52	0.0016418	4192.08	0.0016418	4807.11	0.0016418	4626.95	0.0016418	4114.56	0.0016418	X	X
Root	12	1	3519.68	0.00218063	3679.39	0.0016418	5947.26	0.0016418	3471.72	0.0016418	3205.97	0.0016418	3656.28	0.0016418	3491.55	0.0016418	4172.76	0.0016418	3642.23	0.0016418	5749.8	0.0016418	X	X
Root	12	2	3162.28	0.0016418	3176.66	0.0016418	7215.35	0.0016418	6536.82	0.0016418	3827.72	0.00218063	3391.24	0.0016418	3770.15	0.00218063	4267.09	0.0016418	4773.16	0.0016418	5197.26	0.0016418	X	X
Root	24	1	3956.82	0.0016418	4380.07	0.0016418	5533.36	0.0016418	4464.35	0.0016418	3028.5	0.0016418	3360.65	0.0016418	4365.77	0.0016418	3825.59	0.0016418	3854.77	0.0016418	4343.89	0.0016418	X	X
Root	24	2	3642.84	0.00218063	4437.25	0.0016418	6308.83	0.0016418	5348.31	0.00218063	3415.28	0.0016418	3295.27	0.0016418	4013.49	0.0016418	3831.24	0.0016418	5076.05	0.00218063	3641.28	0.0016418	X	X
Shoot	0.5	1	22622.8	0.0016418	18551.2	0.0016418	20350.6	0.0016418	19215.4	0.0016418	17855.7	0.0016418	22539.8	0.0016418	20667.4	0.0016418	20623	0.0016418	17896.1	0.0016418	20874.1	0.0016418	X	X
Shoot	0.5	2	20457.9	0.0016418	19282.4	0.0016418	18560.6	0.0016418	20509.2	0.0016418	19857.1	0.0016418	23551	0.0016418	23249.1	0.0016418	19384.5	0.0016418	18158.2	0.0016418	18518.9	0.0016418	X	X
Shoot	1	1	22206.6	0.0016418	19046.6	0.0016418	20484.8	0.0016418	19250.1	0.0016418	18380	0.0016418	16463.8	0.0016418	18388.9	0.0016418	17026.8	0.0016418	22411.2	0.0016418	22426.7	0.0016418	X	X
Shoot	1	2	21521.4	0.0016418	17864.5	0.0016418	19071.7	0.0016418	21541	0.0016418	17243.6	0.0016418	22007	0.0016418	21009.2	0.0016418	17612	0.0016418	16545.6	0.0016418	20441.4	0.0016418	X	X
Shoot	3	1	25274.7	0.0016418	18229.2	0.0016418	21516.7	0.0016418	25042.2	0.0016418	25947.5	0.0016418	22311	0.0016418	24867.9	0.0016418	20049.6	0.0016418	18256.3	0.0016418	17754.3	0.0016418	X	X
Shoot	3	2	23981	0.0016418	20809.4	0.0016418	20751.3	0.0016418	26826.5	0.0016418	23633	0.0016418	28615.5	0.0016418	24529.8	0.0016418	21595.7	0.0016418	20872.1	0.0016418	15873.3	0.0016418	X	X
Shoot	6	1	23679.9	0.0016418	18650.4	0.0016418	29899	0.0016418	25552.7	0.0016418	24635.9	0.0016418	25855.9	0.0016418	25178.3	0.0016418	18266.9	0.0016418	25777.2	0.0016418	18893.3	0.0016418	X	X
Shoot	6	2	20633.5	0.0016418	19608.1	0.0016418	27159.7	0.0016418	26937.6	0.0016418	30228.4	0.0016418	27205.1	0.0016418	24179.6	0.0016418	19464.2	0.0016418	22633.3	0.0016418	19020.5	0.0016418	X	X
Shoot	12	1	21764.2	0.0016418	22486.9	0.0016418	22953.1	0.0016418	23799.3	0.0016418	24045.4	0.0016418	24417.3	0.0016418	23015	0.0016418	21212	0.0016418	23896.2	0.0016418	21708.1	0.0016418	X	X
Shoot	12	2	20597.3	0.0016418	22445.7	0.0016418	21740.9	0.0016418	21246.4	0.0016418	23727.2	0.0016418	25314.5	0.0016418	21085.7	0.0016418	21495.2	0.0016418	25524.7	0.0016418	19930.9	0.0016418	X	X
Shoot	24	1	24040.6	0.0016418	20841.6	0.0016418	27011.2	0.0016418	24836.2	0.0016418	23118.5	0.0016418	24870.8	0.0016418	23299.8	0.0016418	22948.7	0.0016418	24677.5	0.0016418	24296.6	0.0016418	X	X
Shoot	24	2	22496.2	0.0016418	19386.9	0.0016418	22918	0.0016418	23998.3	0.0016418	24690.3	0.0016418	22044.7	0.0016418	16727.9	0.0016418	23109.3	0.0016418	25238.7	0.0016418	21340.9	0.0016418	X	X
Leaf	6	1	19228.9	0.0016418	X	X	X	X	X	X	X	X	X	X	X	X	X	X	X	X	X	X	16513.4	0.0016418
Leaf	6	2	19535.6	0.0016418	X	X	X	X	X	X	X	X	X	X	X	X	X	X	X	X	X	X	15085	0.0016418
Leaf	6	3	17026.4	0.0016418	X	X	X	X	X	X	X	X	X	X	X	X	X	X	X	X	X	X	15398.2	0.0016418
Leaf	12	1	17033.5	0.0016418	X	X	X	X	X	X	X	X	X	X	X	X	X	X	X	X	X	X	13522.2	0.0016418
Leaf	12	2	17598.2	0.0016418	X	X	X	X	X	X	X	X	X	X	X	X	X	X	X	X	X	X	15912.8	0.0016418
Leaf	12	3	16066.5	0.0016418	X	X	X	X	X	X	X	X	X	X	X	X	X	X	X	X	X	X	14297.1	0.0016418
Leaf	24	1	14434.2	0.0016418	X	X	X	X	X	X	X	X	X	X	X	X	X	X	X	X	X	X	14930.8	0.0016418
Leaf	24	2	17918.6	0.0016418	X	X	X	X	X	X	X	X	X	X	X	X	X	X	X	X	X	X	16122.2	0.0016418
Leaf	24	3	17848.2	0.0016418	X	X	X	X	X	X	X	X	X	X	X	X	X	X	X	X	X	X	16614.1	0.0016418
AtHsp100-1 [At1g74310]			Control		Cold		Osmotic		Salt		Drought		Genotoxic		Oxidative		UV-B		Wounding		Heat		Pathogen
Tissue	Time	Replicate	Signal	P-Value	Signal	P-Value	Signal	P-Value	Signal	P-Value	Signal	P-Value	Signal	P-Value	Signal	P-Value	Signal	P-Value	Signal	P-Value	Signal	P-Value	Signal	P-Value
Root	0.5	1	491.204	0.00287513	567.734	0.00218063	384.683	0.00630785	448.976	0.00218063	575.061	0.00218063	395.431	0.0102719	413.175	0.00807846	415.397	0.00218063	370.118	0.0202309	6213.92	0.0016418	X	X
Root	0.5	2	508.499	0.0037632	629.357	0.00218063	499.067	0.0162547	416.283	0.00287513	687.619	0.00218063	498.094	0.0016418	539.516	0.00218063	369.551	0.0037632	175.732	0.0129677	6968.19	0.0016418	X	X
Root	1	1	610.04	0.00218063	757.622	0.00218063	473.745	0.0373956	590.557	0.00287513	685.783	0.0016418	233.876	0.0202309	467.437	0.0037632	330.022	0.00488985	683.753	0.0037632	41887.9	0.0016418	X	X
Root	1	2	267.09	0.0102719	536.569	0.00287513	525.541	0.00218063	641.981	0.00218063	1225.01	0.0016418	266.809	0.00630785	343.535	0.0037632	277.257	0.00287513	508.173	0.00218063	39422.9	0.0016418	X	X
Root	3	1	1250.56	0.0016418	480.055	0.00218063	794.767	0.0016418	2735.7	0.0016418	1384.21	0.0016418	424.7	0.00218063	1024.61	0.0016418	450.797	0.0016418	1081.61	0.0016418	49051.4	0.0016418	X	X
Root	3	2	1774.69	0.0016418	535.935	0.00218063	2109.85	0.0016418	1146.9	0.0016418	2070.91	0.0016418	1025.34	0.0016418	2733.06	0.0016418	588.193	0.00218063	1031.32	0.0016418	44534.4	0.0016418	X	X
Root	6	1	561.798	0.0016418	278.431	0.0102719	1003.4	0.0016418	2073.45	0.0016418	591.598	0.00218063	1368.33	0.0016418	4752.5	0.0016418	278.996	0.00630785	290.667	0.0102719	457.055	0.0016418	X	X
Root	6	2	550.83	0.00287513	317.741	0.0129677	5502.62	0.0016418	3262.29	0.0016418	1631.71	0.0016418	320.505	0.00807846	509.66	0.00218063	285.17	0.0037632	1909.19	0.0016418	1327.12	0.0016418	X	X
Root	12	1	414.351	0.0016418	443.94	0.0373956	2789.96	0.0016418	7925.86	0.0016418	623.766	0.00218063	471.691	0.00218063	892.736	0.0016418	375.409	0.0016418	3136.31	0.0016418	2254.52	0.0016418	X	X
Root	12	2	521.921	0.00218063	388.506	0.0306843	5134.18	0.0016418	1600.79	0.0016418	695.602	0.00218063	485.405	0.00218063	494.869	0.00218063	324.1	0.00218063	2150.61	0.0016418	2225.88	0.0016418	X	X
Root	24	1	595.54	0.0016418	476.256	0.00218063	2366.11	0.0016418	4070.95	0.0016418	524.924	0.00218063	492.93	0.0016418	829.099	0.0016418	715.178	0.0016418	413.253	0.0037632	459.324	0.0037632	X	X
Root	24	2	860.044	0.0016418	832.988	0.0016418	2912.16	0.0016418	3528.09	0.0016418	554.192	0.00287513	491.256	0.00218063	604.771	0.0016418	764.463	0.0016418	474.053	0.0016418	391.93	0.0016418	X	X
Shoot	0.5	1	522.537	0.00488985	365.759	0.0162547	219.395	0.0373956	231.71	0.0907247	281.172	0.0907247	173.975	0.266442	228.655	0.0452606	216.147	0.0162547	66.1186	0.464506	10604.1	0.0016418	X	X
Shoot	0.5	2	126.197	0.238017	263.019	0.0202309	225.368	0.142525	238.658	0.163553	236.038	0.0162547	50.7687	0.429293	172.164	0.106159	311.385	0.0250028	48.1499	0.570707	4870.41	0.0016418	X	X
Shoot	1	1	187.42	0.0544047	566.658	0.00630785	126.408	0.266442	43.3628	0.570707	323.91	0.0129677	132.58	0.186499	225.396	0.123405	72.2315	0.328003	569.573	0.00218063	55559.7	0.0016418	X	X
Shoot	1	2	38.1942	0.5	484.584	0.0202309	33.0822	0.535494	197.52	0.29649	197.12	0.0306843	223.688	0.0907247	221.098	0.0306843	27.1774	0.671997	870.991	0.00218063	47619.6	0.0016418	X	X
Shoot	3	1	160.607	0.266442	269.714	0.0129677	188.571	0.0770218	169.486	0.36079	306.478	0.0250028	181.722	0.186499	134.051	0.186499	563.67	0.00218063	263.133	0.0306843	41375.8	0.0016418	X	X
Shoot	3	2	232.474	0.266442	294.466	0.0129677	207.702	0.0452606	42.3349	0.394634	277.855	0.0129677	189.67	0.211339	201.217	0.0770218	518.627	0.00287513	311.023	0.0129677	39278.4	0.0016418	X	X
Shoot	6	1	134.85	0.328003	129.483	0.29649	28.1027	0.70351	55.3297	0.5	280.668	0.142525	23.5924	0.5	156.642	0.328003	600.787	0.0016418	367.413	0.142525	125.975	0.266442	X	X
Shoot	6	2	28.0918	0.836446	285.307	0.142525	120.925	0.36079	29.7446	0.671997	262.506	0.064952	173.963	0.0770218	128.229	0.142525	604.369	0.0016418	326.567	0.163553	191.13	0.211339	X	X
Shoot	12	1	233.511	0.0452606	41.2715	0.605366	685.598	0.00218063	287.269	0.0102719	424.346	0.0162547	283.759	0.0202309	2589.61	0.0016418	236.778	0.00807846	314.873	0.0202309	869.019	0.00218063	X	X
Shoot	12	2	189.485	0.0306843	114.116	0.394634	733.045	0.00287513	184.5	0.0250028	209.98	0.0202309	217.436	0.0162547	1258.28	0.0016418	297.03	0.0102719	167.942	0.0770218	231.679	0.0202309	X	X
Shoot	24	1	202.563	0.186499	316.916	0.0162547	1062.07	0.00218063	1103.06	0.00218063	147	0.238017	98.0287	0.328003	357.768	0.0129677	311.553	0.0129677	183.731	0.0770218	162.347	0.0452606	X	X
Shoot	24	2	216.382	0.163553	401.905	0.0102719	826.665	0.00218063	1148.61	0.00218063	292.264	0.0452606	287.075	0.0129677	5873.48	0.0016418	432.533	0.0102719	125.58	0.211339	183.652	0.0907247	X	X
Leaf	6	1	33.6482	0.733558	X	X	X	X	X	X	X	X	X	X	X	X	X	X	X	X	X	X	53.7122	0.893841
Leaf	6	2	16.729	0.876595	X	X	X	X	X	X	X	X	X	X	X	X	X	X	X	X	X	X	122.992	0.761983
Leaf	6	3	26.7323	0.922978	X	X	X	X	X	X	X	X	X	X	X	X	X	X	X	X	X	X	72.7637	0.671997
Leaf	12	1	177.603	0.186499	X	X	X	X	X	X	X	X	X	X	X	X	X	X	X	X	X	X	425.03	0.0770218
Leaf	12	2	242.879	0.106159	X	X	X	X	X	X	X	X	X	X	X	X	X	X	X	X	X	X	333.766	0.266442
Leaf	12	3	453.737	0.0202309	X	X	X	X	X	X	X	X	X	X	X	X	X	X	X	X	X	X	225.957	0.106159
Leaf	24	1	39.2773	0.813501	X	X	X	X	X	X	X	X	X	X	X	X	X	X	X	X	X	X	30.966	0.733558
Leaf	24	2	13.3167	0.909275	X	X	X	X	X	X	X	X	X	X	X	X	X	X	X	X	X	X	19.0005	0.788661
Leaf	24	3	35.9465	0.813501	X	X	X	X	X	X	X	X	X	X	X	X	X	X	X	X	X	X	39.4946	0.70351
AtHsp100-8 [At5g57710]			Control		Cold		Osmotic		Salt		Drought		Genotoxic		Oxidative		UV-B		Wounding		Heat		Pathogen
Tissue	Time	Replicate	Signal	P-Value	Signal	P-Value	Signal	P-Value	Signal	P-Value	Signal	P-Value	Signal	P-Value	Signal	P-Value	Signal	P-Value	Signal	P-Value	Signal	P-Value	Signal	P-Value
Root	0.5	1	1061.19	0.00287513	1248.14	0.0016418	1674.65	0.0016418	1181.92	0.00630785	1589.03	0.0016418	1282.28	0.0016418	1283.38	0.0016418	1137.12	0.0016418	731.207	0.00287513	1275.71	0.0016418	X	X
Root	0.5	2	941.909	0.00287513	1253.49	0.0016418	1145.1	0.00218063	1082.01	0.00287513	1424.14	0.00488985	1290.79	0.0016418	1497.75	0.0016418	1160.07	0.00287513	1005.81	0.0016418	1123.96	0.0037632	X	X
Root	1	1	764.24	0.00807846	1309.89	0.0016418	1902.63	0.0037632	1593.5	0.0016418	2494.5	0.0016418	1273.78	0.0016418	1178.36	0.0016418	1064.48	0.00218063	1037.92	0.0016418	1227.8	0.0016418	X	X
Root	1	2	1047.21	0.00287513	1425.23	0.0016418	1630.82	0.0016418	1892.15	0.0016418	2791.46	0.0016418	1190.35	0.0016418	1369.03	0.0016418	1096.13	0.00218063	822.483	0.00287513	1268.8	0.0016418	X	X
Root	3	1	1272.38	0.00287513	1514.64	0.0016418	1378.76	0.0016418	1793.5	0.00218063	1754.88	0.0016418	972.134	0.00218063	1566.83	0.0016418	1274.09	0.0016418	938.467	0.00287513	1681.68	0.00488985	X	X
Root	3	2	969.94	0.00218063	1081.06	0.0016418	887.713	0.00218063	2182.17	0.00287513	1385.36	0.0037632	1067.14	0.0016418	1369.64	0.0016418	1258.92	0.0016418	839.378	0.0016418	1641.28	0.00488985	X	X
Root	6	1	1069.8	0.00218063	1880.35	0.0016418	1664.14	0.0016418	1614.96	0.00488985	1912.56	0.0016418	1253.85	0.0016418	1693.36	0.0016418	1451.41	0.0016418	1166.93	0.0016418	1341.58	0.0016418	X	X
Root	6	2	1126.67	0.0016418	1518.77	0.0016418	1448.06	0.0016418	1995.94	0.00287513	2021.45	0.0016418	1125.26	0.00218063	1819.18	0.0016418	1435.38	0.00218063	1093.32	0.0016418	1368.25	0.00218063	X	X
Root	12	1	1348.54	0.0016418	2438.22	0.0016418	1542.59	0.00218063	2342.65	0.0016418	1506.96	0.0016418	1824.63	0.0016418	1812.74	0.00218063	1266.61	0.0016418	1431.09	0.0016418	967.888	0.0016418	X	X
Root	12	2	1428.29	0.0016418	2404.55	0.0016418	1816.02	0.0016418	1973.21	0.0016418	1750.74	0.0016418	1490.64	0.0016418	1671.35	0.0016418	1237.12	0.0016418	1990.87	0.0016418	1120.23	0.00218063	X	X
Root	24	1	858.95	0.0016418	3000.64	0.0016418	1615.11	0.00218063	1828.57	0.0016418	1111.18	0.00218063	1464.25	0.00218063	1571.27	0.0016418	1250.35	0.0016418	1400.49	0.00287513	956.421	0.00218063	X	X
Root	24	2	1402.63	0.00287513	6883.19	0.0016418	1755.77	0.0016418	1652.82	0.0016418	1070.53	0.00218063	1468.11	0.0016418	1430.86	0.0016418	1327.87	0.0016418	1532.44	0.0016418	950.666	0.0016418	X	X
Shoot	0.5	1	4005.54	0.0016418	3440.42	0.0016418	5396.4	0.0016418	4347.97	0.0016418	4956.02	0.0016418	4528.02	0.00218063	4160.83	0.0016418	4507.19	0.0016418	4350.33	0.0016418	3533.91	0.0016418	X	X
Shoot	0.5	2	2857.34	0.0016418	3228.87	0.0016418	5145.19	0.0016418	4363.37	0.0016418	7004.22	0.0016418	4810.08	0.0016418	4074.2	0.0016418	3551.91	0.0016418	3280.89	0.0016418	2747.72	0.0016418	X	X
Shoot	1	1	2783.88	0.0016418	3085.63	0.0016418	3770.11	0.00287513	2750.5	0.0016418	6706.72	0.0016418	3706.54	0.0016418	2985.01	0.0016418	2342.47	0.0016418	5508.68	0.0016418	4467.92	0.0016418	X	X
Shoot	1	2	2818.69	0.0016418	3632.96	0.0016418	3243.34	0.0016418	3415.44	0.0016418	4469.96	0.0016418	3565.23	0.0016418	3068.89	0.0016418	2053.58	0.0016418	4582.35	0.00218063	3461.71	0.0016418	X	X
Shoot	3	1	2879.02	0.0016418	3319.18	0.0016418	3306.79	0.0016418	1939.95	0.0016418	4800.8	0.0016418	3396.41	0.0016418	3968.84	0.0016418	4032.17	0.0016418	3248.85	0.0016418	3220.16	0.0016418	X	X
Shoot	3	2	2788.49	0.0016418	3828.2	0.0016418	3655.02	0.0016418	2697.63	0.0037632	4354.31	0.0016418	3962.04	0.0016418	3275.74	0.0016418	3586.87	0.0016418	2769.82	0.0016418	3530.78	0.0016418	X	X
Shoot	6	1	3407.22	0.0016418	3235.69	0.0016418	4069.24	0.0016418	3265.64	0.0016418	4813.21	0.0016418	4385.28	0.0016418	4568.77	0.0016418	3480.73	0.0016418	3502.67	0.0016418	2756.79	0.0016418	X	X
Shoot	6	2	2999.88	0.0016418	3116.42	0.0016418	4119.63	0.0016418	3515.81	0.00218063	5153.59	0.0016418	4307.21	0.0016418	3932.69	0.0016418	3421.98	0.0016418	4371.18	0.0016418	3156.51	0.0016418	X	X
Shoot	12	1	3186.44	0.0016418	2883.06	0.0016418	3944.23	0.0016418	2432.07	0.0016418	4063.83	0.0016418	4665.69	0.0016418	4435.78	0.0016418	2696.85	0.0016418	4149.93	0.0016418	3047.62	0.0016418	X	X
Shoot	12	2	3354.56	0.0016418	3089.38	0.0016418	3841.27	0.0016418	3466.44	0.0016418	3738.8	0.0016418	4447.67	0.0016418	3993.49	0.0016418	2891.58	0.0016418	3125.24	0.0016418	2560.09	0.0016418	X	X
Shoot	24	1	2719.25	0.0016418	4229.55	0.0016418	3698.21	0.0016418	2612.35	0.0016418	3629.77	0.0016418	3925.41	0.0016418	3958.1	0.0016418	2790.57	0.0016418	3071.35	0.0016418	2632.29	0.0016418	X	X
Shoot	24	2	3033.95	0.0016418	4968.38	0.0016418	4401.44	0.0016418	3338.82	0.0016418	3532.9	0.0016418	3622.11	0.0016418	5112.85	0.0016418	3476.26	0.0016418	2726.26	0.0016418	2741.71	0.0016418	X	X
Leaf	6	1	5783.78	0.0016418	X	X	X	X	X	X	X	X	X	X	X	X	X	X	X	X	X	X	2913.46	0.00218063
Leaf	6	2	5653.86	0.0016418	X	X	X	X	X	X	X	X	X	X	X	X	X	X	X	X	X	X	2771.93	0.0016418
Leaf	6	3	5170.25	0.0016418	X	X	X	X	X	X	X	X	X	X	X	X	X	X	X	X	X	X	3295.37	0.0016418
Leaf	12	1	3793.22	0.0016418	X	X	X	X	X	X	X	X	X	X	X	X	X	X	X	X	X	X	3678.2	0.00218063
Leaf	12	2	4296.3	0.0016418	X	X	X	X	X	X	X	X	X	X	X	X	X	X	X	X	X	X	3056.75	0.0016418
Leaf	12	3	4196.83	0.0016418	X	X	X	X	X	X	X	X	X	X	X	X	X	X	X	X	X	X	4656.95	0.0016418
Leaf	24	1	4544.31	0.0016418	X	X	X	X	X	X	X	X	X	X	X	X	X	X	X	X	X	X	3559.51	0.0016418
Leaf	24	2	3664.81	0.0016418	X	X	X	X	X	X	X	X	X	X	X	X	X	X	X	X	X	X	3729.02	0.0016418
Leaf	24	3	3371.43	0.0016418	X	X	X	X	X	X	X	X	X	X	X	X	X	X	X	X	X	X	3736.07	0.0016418
AtHsp100-4 [At2g25140]			Control		Cold		Osmotic		Salt		Drought		Genotoxic		Oxidative		UV-B		Wounding		Heat		Pathogen
Tissue	Time	Replicate	Signal	P-Value	Signal	P-Value	Signal	P-Value	Signal	P-Value	Signal	P-Value	Signal	P-Value	Signal	P-Value	Signal	P-Value	Signal	P-Value	Signal	P-Value	Signal	P-Value
Root	0.5	1	927.018	0.00218063	761.873	0.00218063	808.684	0.0037632	670.809	0.00218063	540.585	0.00218063	631.117	0.0016418	758.929	0.0016418	716.905	0.0016418	642.082	0.00218063	1368.34	0.0016418	X	X
Root	0.5	2	762.76	0.00287513	904.126	0.0016418	563.438	0.00287513	648.616	0.0016418	654.929	0.00287513	605.94	0.0016418	764.187	0.0016418	758.429	0.00218063	634.229	0.00287513	1405.52	0.0016418	X	X
Root	1	1	532.244	0.00287513	830.232	0.0016418	505.255	0.00287513	610.364	0.00287513	639.736	0.00218063	592.159	0.0016418	705.227	0.0016418	507.022	0.00218063	606.267	0.0016418	13944.5	0.0016418	X	X
Root	1	2	580.134	0.00218063	729.112	0.0016418	408.247	0.0037632	537.664	0.00287513	758.984	0.00218063	712.929	0.0016418	588.794	0.00287513	616.686	0.0016418	610.879	0.0016418	12282.1	0.0016418	X	X
Root	3	1	1028.18	0.0016418	784.786	0.0016418	685.903	0.00287513	1135.17	0.0016418	925.14	0.0016418	878.347	0.0016418	664.007	0.00218063	897.61	0.0016418	787.691	0.0016418	10996.8	0.0016418	X	X
Root	3	2	960.442	0.0016418	665.148	0.00218063	748.742	0.00218063	777.309	0.00218063	959.575	0.00218063	929.348	0.0016418	1047	0.00218063	951.225	0.0016418	882.757	0.0016418	10849.7	0.0016418	X	X
Root	6	1	729.191	0.00287513	703.06	0.00218063	769.414	0.00488985	1255.78	0.00218063	648.492	0.00218063	1069.98	0.0016418	2006.68	0.0016418	823.513	0.00218063	626.545	0.00287513	541.22	0.00218063	X	X
Root	6	2	690.046	0.00218063	582.005	0.00287513	1861.17	0.0016418	1241.74	0.0016418	824.585	0.00287513	812.134	0.0016418	609.808	0.0016418	655.259	0.0016418	1116.82	0.0016418	704.673	0.0037632	X	X
Root	12	1	752.065	0.0016418	459.642	0.00287513	1325.53	0.00218063	2421.48	0.0016418	685.969	0.00287513	798.311	0.0016418	941.275	0.0016418	768.594	0.0016418	1551.3	0.0016418	1708.29	0.0016418	X	X
Root	12	2	828.937	0.00218063	505.363	0.00287513	1607.99	0.00218063	886.136	0.00287513	662.846	0.0016418	828.483	0.00218063	789.112	0.0016418	785.356	0.0016418	1283.69	0.0016418	1570.74	0.0016418	X	X
Root	24	1	931.922	0.0016418	709.66	0.00218063	1086.26	0.00218063	1581.25	0.0016418	788.564	0.0016418	1010.03	0.00218063	1012.19	0.0016418	857.188	0.0016418	650.458	0.00287513	1049.88	0.0016418	X	X
Root	24	2	952.257	0.0016418	677.371	0.00218063	1107.31	0.00218063	1490.86	0.0016418	855.881	0.00218063	1054.05	0.00218063	1029.25	0.0016418	922.925	0.0016418	905.107	0.0016418	1085.98	0.0016418	X	X
Shoot	0.5	1	577.809	0.0129677	570.342	0.00488985	443.051	0.0162547	454.651	0.0102719	390.282	0.00807846	349.364	0.00630785	393.053	0.00807846	371.31	0.00807846	444.921	0.00807846	1119.68	0.00218063	X	X
Shoot	0.5	2	546.978	0.0102719	472.99	0.00488985	372.976	0.0306843	460.257	0.0129677	317.029	0.00488985	322.682	0.0250028	321.875	0.0202309	417.115	0.00630785	453.409	0.00488985	816.017	0.0037632	X	X
Shoot	1	1	384.435	0.0102719	534.446	0.0373956	363.272	0.0250028	486.571	0.0202309	388.242	0.0250028	404.119	0.0129677	421.79	0.0037632	352.543	0.0129677	342.668	0.0162547	14179.7	0.0016418	X	X
Shoot	1	2	366.875	0.0129677	560.264	0.0037632	283.879	0.0129677	475.266	0.0306843	428.359	0.0102719	361.385	0.0102719	271.241	0.00630785	335.325	0.0202309	386.077	0.0202309	14224.7	0.0016418	X	X
Shoot	3	1	303.943	0.00630785	491.003	0.00488985	327.914	0.0162547	378.291	0.0202309	358.064	0.00630785	396.685	0.0102719	389.945	0.00630785	965.772	0.0016418	418.898	0.00807846	6048.23	0.0016418	X	X
Shoot	3	2	304.423	0.00807846	515.438	0.0102719	334.068	0.00807846	327.695	0.0306843	317.154	0.00630785	366.011	0.00807846	429.886	0.00630785	987.019	0.00218063	401.766	0.0162547	5323.72	0.0016418	X	X
Shoot	6	1	297.998	0.0250028	446.726	0.00630785	365.304	0.0202309	429.259	0.0162547	306.655	0.0250028	239.492	0.0102719	266.902	0.0102719	1215.75	0.0016418	525.156	0.0102719	214.155	0.0202309	X	X
Shoot	6	2	311.978	0.0250028	443.474	0.00630785	452.049	0.0129677	424.19	0.0306843	305.673	0.00630785	374.675	0.00630785	250.519	0.0102719	1381.9	0.0016418	476.623	0.0250028	226.869	0.0452606	X	X
Shoot	12	1	310.989	0.0129677	378.486	0.0373956	604.679	0.00630785	419.455	0.00488985	378.562	0.0102719	492.2	0.00488985	431.695	0.0037632	485.928	0.00218063	469.753	0.00630785	549.673	0.00488985	X	X
Shoot	12	2	338.745	0.00807846	313.672	0.00807846	499.897	0.00807846	457.13	0.00807846	274.166	0.00488985	375.964	0.0037632	378.699	0.00630785	488.048	0.00218063	282.548	0.0102719	483.837	0.00488985	X	X
Shoot	24	1	397.729	0.00488985	277.264	0.0102719	1260.25	0.00488985	533.037	0.00287513	524.171	0.0102719	527.432	0.0102719	366.593	0.0037632	522.177	0.00630785	577.674	0.00807846	764.248	0.00287513	X	X
Shoot	24	2	424.29	0.00488985	304.192	0.0102719	971.084	0.00488985	488.644	0.00488985	462.427	0.0129677	429.838	0.00630785	1216.15	0.0016418	692.734	0.00218063	641.633	0.00630785	585.76	0.00488985	X	X
Leaf	6	1	373.512	0.0306843	X	X	X	X	X	X	X	X	X	X	X	X	X	X	X	X	X	X	355.522	0.163553
Leaf	6	2	381.546	0.0544047	X	X	X	X	X	X	X	X	X	X	X	X	X	X	X	X	X	X	240.212	0.186499
Leaf	6	3	311.106	0.106159	X	X	X	X	X	X	X	X	X	X	X	X	X	X	X	X	X	X	230.211	0.0250028
Leaf	12	1	391.613	0.0373956	X	X	X	X	X	X	X	X	X	X	X	X	X	X	X	X	X	X	428.812	0.0202309
Leaf	12	2	370.707	0.0102719	X	X	X	X	X	X	X	X	X	X	X	X	X	X	X	X	X	X	535.155	0.0129677
Leaf	12	3	551.898	0.0162547	X	X	X	X	X	X	X	X	X	X	X	X	X	X	X	X	X	X	355.325	0.0129677
Leaf	24	1	308.089	0.0202309	X	X	X	X	X	X	X	X	X	X	X	X	X	X	X	X	X	X	513.127	0.0250028
Leaf	24	2	223.014	0.00630785	X	X	X	X	X	X	X	X	X	X	X	X	X	X	X	X	X	X	456.447	0.0102719
Leaf	24	3	329.315	0.0162547	X	X	X	X	X	X	X	X	X	X	X	X	X	X	X	X	X	X	423.6	0.0162547
AtHsp100-3 [At5g15450]			Control		Cold		Osmotic		Salt		Drought		Genotoxic		Oxidative		UV-B		Wounding		Heat		Pathogen
Tissue	Time	Replicate	Signal	P-Value	Signal	P-Value	Signal	P-Value	Signal	P-Value	Signal	P-Value	Signal	P-Value	Signal	P-Value	Signal	P-Value	Signal	P-Value	Signal	P-Value	Signal	P-Value
Root	0.5	1	1213.97	0.0016418	938.653	0.0016418	1139.55	0.0016418	1501.97	0.0016418	985.258	0.0016418	900.641	0.0016418	1111.12	0.0016418	1036.04	0.0016418	869.854	0.0016418	1404.23	0.0016418	X	X
Root	0.5	2	1138.22	0.0016418	1186.54	0.0016418	1018.25	0.0016418	1305.86	0.0016418	1029.56	0.0016418	992.216	0.0016418	1060.28	0.0016418	1066.78	0.0016418	1075.51	0.0016418	1442.54	0.0016418	X	X
Root	1	1	889.228	0.0016418	974.924	0.0016418	1098.19	0.0016418	1275.71	0.0016418	1051.15	0.0016418	995.139	0.0016418	1000.68	0.0016418	1138.78	0.0016418	987.009	0.0016418	26471.3	0.0016418	X	X
Root	1	2	982.813	0.0016418	1021.89	0.0016418	1311.39	0.0016418	1295.12	0.0016418	1134.51	0.0016418	1054.23	0.0016418	1006.97	0.0016418	1190.43	0.0016418	921.993	0.0016418	22263.9	0.0016418	X	X
Root	3	1	1337.25	0.0016418	981.556	0.0016418	1916.61	0.0016418	1723.69	0.0016418	1410.25	0.0016418	990.45	0.0016418	1212.62	0.0016418	1190.16	0.0016418	1261.39	0.0016418	23108.4	0.0016418	X	X
Root	3	2	1427.63	0.0016418	958.212	0.0016418	1678.29	0.0016418	1117.44	0.0016418	1580.04	0.0016418	1257.28	0.0016418	1609.94	0.0016418	1198.49	0.0016418	1259.57	0.0016418	22767.6	0.0016418	X	X
Root	6	1	1093.29	0.0016418	926.344	0.0016418	2228.33	0.0016418	1419.38	0.0016418	1110.86	0.0016418	1471.05	0.0016418	2688.35	0.0016418	1046.94	0.0016418	974.332	0.0016418	1382.23	0.0016418	X	X
Root	6	2	963.818	0.0016418	752.725	0.0016418	4025.86	0.0016418	1518.41	0.0016418	1623.45	0.0016418	1085.62	0.0016418	976.789	0.0016418	1009.26	0.0016418	1435.07	0.0016418	1549.12	0.0016418	X	X
Root	12	1	1205.8	0.0016418	806.388	0.0016418	3222.44	0.0016418	1590.2	0.0016418	1160.7	0.0016418	1210.2	0.0016418	1216.46	0.0016418	1192.97	0.0016418	1829.15	0.0016418	4679.43	0.0016418	X	X
Root	12	2	1131.43	0.0016418	907.622	0.0016418	4981.37	0.0016418	2531.47	0.0016418	1230.59	0.0016418	1130.09	0.0016418	1262.42	0.0016418	1280.93	0.0016418	1487.41	0.0016418	3751.34	0.0016418	X	X
Root	24	1	1366.89	0.0016418	1115.99	0.0016418	3287.52	0.0016418	1986.71	0.0016418	1041.31	0.0016418	1487.55	0.0016418	1132.95	0.0016418	1122.9	0.0016418	887.61	0.0016418	1706.54	0.0016418	X	X
Root	24	2	1111.07	0.0016418	1087.29	0.0016418	2847.9	0.0016418	2061.52	0.0016418	1144.15	0.0016418	1183.04	0.0016418	1322.51	0.0016418	1231.56	0.0016418	1049.79	0.0016418	1590.51	0.0016418	X	X
Shoot	0.5	1	6412.07	0.0016418	7860.85	0.0016418	6711.37	0.0016418	6053.81	0.0016418	8418.95	0.0016418	4757.61	0.0016418	5518.13	0.0016418	6786.96	0.0016418	4859.53	0.0016418	7113.67	0.0016418	X	X
Shoot	0.5	2	5975.36	0.0016418	7601.52	0.0016418	6072.13	0.0016418	6187.29	0.0016418	6894.01	0.0016418	5235.92	0.0016418	7463.98	0.0016418	6553.99	0.0016418	4776.84	0.0016418	6139.11	0.0016418	X	X
Shoot	1	1	6205.86	0.0016418	6302.48	0.0016418	6508.85	0.0016418	6176.9	0.0016418	8622.26	0.0016418	5469.08	0.0016418	5539.68	0.0016418	5671.4	0.0016418	5553.97	0.0016418	37239.3	0.0016418	X	X
Shoot	1	2	6106.57	0.0016418	7338.93	0.0016418	7722.9	0.0016418	7167.35	0.0016418	9693.18	0.0016418	5082.61	0.0016418	6895.03	0.0016418	6128.94	0.0016418	4239.31	0.0016418	35141.3	0.0016418	X	X
Shoot	3	1	4683.13	0.0016418	7001.15	0.0016418	8327.35	0.0016418	7853.25	0.0016418	5814.44	0.0016418	6214.61	0.0016418	4738.6	0.0016418	4741.66	0.0016418	4025.13	0.0016418	27890.8	0.0016418	X	X
Shoot	3	2	4093.46	0.0016418	7477.55	0.0016418	9756.48	0.0016418	7933.87	0.0016418	5819.88	0.0016418	5980.17	0.0016418	5619.45	0.0016418	4849.1	0.0016418	3515.64	0.0016418	26399.6	0.0016418	X	X
Shoot	6	1	3225.07	0.0016418	6315.4	0.0016418	5600.98	0.0016418	6665.3	0.0016418	3035.26	0.0016418	4830.96	0.0016418	2999.79	0.0016418	3812.28	0.0016418	2543.98	0.0016418	2444.68	0.0016418	X	X
Shoot	6	2	3011.3	0.0016418	6286.38	0.0016418	6752.11	0.0016418	5922.17	0.0016418	3582.54	0.0016418	4020.36	0.0016418	3518.1	0.0016418	3533.01	0.0016418	2709.21	0.0016418	2685.23	0.0016418	X	X
Shoot	12	1	4923.18	0.0016418	6248.6	0.0016418	12708.3	0.0016418	8854.46	0.0016418	4088.56	0.0016418	4873.18	0.0016418	4720.32	0.0016418	4291.69	0.0016418	4177.27	0.0016418	8502.92	0.0016418	X	X
Shoot	12	2	3916.56	0.0016418	6856.82	0.0016418	14276.3	0.0016418	8352.2	0.0016418	4602.88	0.0016418	4888.28	0.0016418	5105.06	0.0016418	4654.48	0.0016418	3809.27	0.0016418	6901.75	0.0016418	X	X
Shoot	24	1	11351.1	0.0016418	6585.45	0.0016418	23926.6	0.0016418	21863.8	0.0016418	6807.64	0.0016418	13202.1	0.0016418	8868.89	0.0016418	7863.17	0.0016418	9132.89	0.0016418	12011	0.0016418	X	X
Shoot	24	2	11169.9	0.0016418	6597.46	0.0016418	19728.8	0.0016418	21927.3	0.0016418	9332.66	0.0016418	9454.83	0.0016418	10105.6	0.0016418	7112.56	0.0016418	7787.27	0.0016418	10642.8	0.0016418	X	X
Leaf	6	1	4106.37	0.0016418	X	X	X	X	X	X	X	X	X	X	X	X	X	X	X	X	X	X	1852.82	0.0016418
Leaf	6	2	3810.8	0.0016418	X	X	X	X	X	X	X	X	X	X	X	X	X	X	X	X	X	X	1907.74	0.0016418
Leaf	6	3	3185.4	0.0016418	X	X	X	X	X	X	X	X	X	X	X	X	X	X	X	X	X	X	1814.3	0.0016418
Leaf	12	1	3294.79	0.0016418	X	X	X	X	X	X	X	X	X	X	X	X	X	X	X	X	X	X	2548.22	0.0016418
Leaf	12	2	3176.23	0.0016418	X	X	X	X	X	X	X	X	X	X	X	X	X	X	X	X	X	X	2147.11	0.0016418
Leaf	12	3	2588.5	0.0016418	X	X	X	X	X	X	X	X	X	X	X	X	X	X	X	X	X	X	2549.16	0.0016418
Leaf	24	1	4609.51	0.0016418	X	X	X	X	X	X	X	X	X	X	X	X	X	X	X	X	X	X	4595.58	0.0016418
Leaf	24	2	4594.58	0.0016418	X	X	X	X	X	X	X	X	X	X	X	X	X	X	X	X	X	X	4697.74	0.0016418
Leaf	24	3	5949.29	0.0016418	X	X	X	X	X	X	X	X	X	X	X	X	X	X	X	X	X	X	4564.93	0.0016418
AtHsp100-7 [At5g51070]			Control		Cold		Osmotic		Salt		Drought		Genotoxic		Oxidative		UV-B		Wounding		Heat		Pathogen
Tissue	Time	Replicate	Signal	P-Value	Signal	P-Value	Signal	P-Value	Signal	P-Value	Signal	P-Value	Signal	P-Value	Signal	P-Value	Signal	P-Value	Signal	P-Value	Signal	P-Value	Signal	P-Value
Root	0.5	1	1420.83	0.0016418	1130.38	0.0016418	1516.88	0.0016418	1368.72	0.0016418	1586.75	0.0016418	1546.48	0.0016418	1511.1	0.0016418	1538.64	0.0016418	1552.79	0.0016418	1754.42	0.0016418	X	X
Root	0.5	2	1458.92	0.0016418	1552.41	0.0016418	1396.68	0.0016418	1389.18	0.0016418	1519.44	0.0016418	1672.16	0.0016418	1651.53	0.0016418	1607	0.0016418	1584.05	0.0016418	1468.03	0.0016418	X	X
Root	1	1	1251.96	0.0016418	1454.01	0.0016418	1529.12	0.0016418	1611.05	0.0016418	1787.16	0.0016418	1595.77	0.0016418	1494.75	0.0016418	1625.77	0.0016418	1314.04	0.0016418	1547.55	0.0016418	X	X
Root	1	2	1268.6	0.0016418	1350.32	0.0016418	1811.37	0.0016418	1385.89	0.0016418	1606.47	0.0016418	1774.14	0.0016418	1705.39	0.0016418	1847.56	0.0016418	1677.14	0.0016418	1742.59	0.0016418	X	X
Root	3	1	1658.01	0.0016418	1487.96	0.0016418	2735.71	0.0016418	2237.32	0.0016418	1673.52	0.0016418	1673.81	0.0016418	1851.72	0.0016418	1549.38	0.0016418	1916.35	0.0016418	2726.64	0.0016418	X	X
Root	3	2	1555.04	0.0016418	1741	0.0016418	2443.51	0.0016418	2293.24	0.0016418	1957.6	0.0016418	1706.09	0.0016418	1763.9	0.0016418	1474.05	0.0016418	1769.35	0.0016418	3121.08	0.0016418	X	X
Root	6	1	1603.08	0.0016418	1356.88	0.0016418	3380.16	0.0016418	1587.37	0.0016418	2071.21	0.0016418	2038.41	0.0016418	2184.54	0.0016418	1803.1	0.0016418	2177.25	0.0016418	1525.13	0.0016418	X	X
Root	6	2	1444.81	0.0016418	1463.56	0.0016418	2693.27	0.0016418	2088.25	0.0016418	2202.72	0.0016418	2157.23	0.0016418	1974.65	0.0016418	1838.86	0.0016418	1935.9	0.0016418	1620.19	0.0016418	X	X
Root	12	1	1205.2	0.0016418	1447.27	0.0016418	2828.48	0.0016418	2203.6	0.0016418	1457.69	0.0016418	1962.14	0.0016418	1501.64	0.0016418	1553.1	0.0016418	1724.16	0.0016418	2342.41	0.0016418	X	X
Root	12	2	1474.55	0.0016418	1366.03	0.0016418	3102.53	0.0016418	2719.76	0.0016418	1272.58	0.0016418	1767.77	0.0016418	1628.58	0.0016418	1587.94	0.0016418	2144.58	0.0016418	2200.33	0.0016418	X	X
Root	24	1	1800.78	0.0016418	2100.39	0.0016418	3388.97	0.0016418	2396.3	0.0016418	1546.17	0.0016418	2242.64	0.0016418	2033.57	0.0016418	1816.01	0.0016418	1721.31	0.0016418	1792.7	0.0016418	X	X
Root	24	2	1450.61	0.0016418	2098.55	0.0016418	3013.74	0.0016418	2007.24	0.0016418	1284.07	0.0016418	1878.55	0.0016418	2276.37	0.0016418	1705.68	0.0016418	2068.42	0.0016418	1786.57	0.0016418	X	X
Shoot	0.5	1	2883.73	0.0016418	1625.31	0.0016418	1780.37	0.0016418	1695.8	0.0016418	1653.12	0.0016418	2134.89	0.0016418	2343.2	0.0016418	2853.77	0.0016418	2473.48	0.0016418	2004.15	0.0016418	X	X
Shoot	0.5	2	2144.61	0.0016418	1898.7	0.0016418	2697.78	0.0016418	2301.73	0.0016418	2057.2	0.0016418	2061.77	0.0016418	1939.73	0.0016418	2178.7	0.0016418	2146.5	0.0016418	1813.92	0.0016418	X	X
Shoot	1	1	2634.66	0.0016418	1745.21	0.0016418	3084.3	0.0016418	2078.73	0.0016418	1971.18	0.0016418	2359.84	0.0016418	2089.17	0.0016418	1815.3	0.0016418	3405.97	0.0016418	2535.6	0.0016418	X	X
Shoot	1	2	1707.67	0.0016418	1428.34	0.0016418	1777.34	0.0016418	1819.33	0.0016418	1911.26	0.0016418	2410.1	0.0016418	2031.59	0.0016418	1912.72	0.0016418	3757.27	0.0016418	1773.01	0.0016418	X	X
Shoot	3	1	2117.8	0.0016418	1517.93	0.0016418	4117.65	0.0016418	3455.93	0.0016418	3381.51	0.0016418	2763.94	0.0016418	2433.65	0.0016418	5426.74	0.0016418	3302.18	0.0016418	2851.66	0.0016418	X	X
Shoot	3	2	2915.87	0.0016418	2057.95	0.0016418	4241.07	0.0016418	3036.34	0.0016418	3305.72	0.0016418	2840.83	0.0016418	2592.15	0.0016418	5774.52	0.0016418	3388.91	0.0016418	2225.35	0.0016418	X	X
Shoot	6	1	1950.06	0.0016418	1683.93	0.0016418	7966.86	0.0016418	4479.14	0.0016418	4154.68	0.0016418	4056.15	0.0016418	3080.55	0.0016418	6308.05	0.0016418	3373.05	0.0016418	3304.39	0.0016418	X	X
Shoot	6	2	2194.01	0.0016418	1797.39	0.0016418	8887.19	0.0016418	4815.93	0.0016418	4601.08	0.0016418	3771.75	0.0016418	2899.78	0.0016418	6968.65	0.0016418	5171.59	0.0016418	3205.68	0.0016418	X	X
Shoot	12	1	2166.17	0.0016418	1788.2	0.0016418	16411.7	0.0016418	5553.82	0.0016418	3138.9	0.0016418	5167.63	0.0016418	4201.06	0.0016418	2507.03	0.0016418	3566.17	0.0016418	2651.71	0.0016418	X	X
Shoot	12	2	2247	0.0016418	1736.59	0.0016418	14837.6	0.0016418	4050.93	0.0016418	3206.01	0.0016418	4099.77	0.0016418	2562.02	0.0016418	2588.04	0.0016418	4292.76	0.0016418	2724.54	0.0016418	X	X
Shoot	24	1	2608.79	0.0016418	1896.9	0.0016418	21219	0.0016418	5907.26	0.0016418	2286.07	0.0016418	3841.29	0.0016418	2266.31	0.0016418	2510.97	0.0016418	4076.49	0.0016418	2417.73	0.0016418	X	X
Shoot	24	2	2194.28	0.0016418	2099.04	0.0016418	15813.8	0.0016418	6195.65	0.0016418	2778.03	0.0016418	3580.67	0.0016418	8746.11	0.0016418	3201.74	0.0016418	2986.08	0.0016418	1925.53	0.0016418	X	X
Leaf	6	1	3328.49	0.0016418	X	X	X	X	X	X	X	X	X	X	X	X	X	X	X	X	X	X	17242.2	0.0016418
Leaf	6	2	3413.26	0.0016418	X	X	X	X	X	X	X	X	X	X	X	X	X	X	X	X	X	X	18824.7	0.0016418
Leaf	6	3	4802.29	0.0016418	X	X	X	X	X	X	X	X	X	X	X	X	X	X	X	X	X	X	16787.5	0.0016418
Leaf	12	1	2833.69	0.0016418	X	X	X	X	X	X	X	X	X	X	X	X	X	X	X	X	X	X	8184.38	0.0016418
Leaf	12	2	2540.94	0.0016418	X	X	X	X	X	X	X	X	X	X	X	X	X	X	X	X	X	X	9278.1	0.0016418
Leaf	12	3	2685.93	0.0016418	X	X	X	X	X	X	X	X	X	X	X	X	X	X	X	X	X	X	7522.9	0.0016418
Leaf	24	1	4518.58	0.0016418	X	X	X	X	X	X	X	X	X	X	X	X	X	X	X	X	X	X	5261.04	0.0016418
Leaf	24	2	3285.32	0.0016418	X	X	X	X	X	X	X	X	X	X	X	X	X	X	X	X	X	X	6174.62	0.0016418
Leaf	24	3	2962.51	0.0016418	X	X	X	X	X	X	X	X	X	X	X	X	X	X	X	X	X	X	5830.99	0.0016418
